# Supplementary material for: Malate targets pyruvate kinase M2 to promote colorectal cancer cell cycle arrest and tumor suppression
Source: Mol Biomed. 2025 Oct 11;6:79. doi: 10.1186/s43556-025-00326-y (PMC12515184; doi:10.1186/s43556-025-00326-y)
Supplement: Supplementary file 2 — Supplementary Material 2. [file 43556_2025_326_MOESM2_ESM.xlsx]

## Sheet: Proteins
Accession	Description	Coverage [%]	# Peptides	# PSMs	# Unique Peptides	# AAs	MW [kDa]	calc. pI	Abundances (Grouped): 1	Abundances (Grouped): 2	Abundances (Grouped): 3
Q91VJ2	Caveolae-associated protein 3 OS=Mus musculus OX=10090 GN=Cavin3 PE=1 SV=1	12	3	7	3	260	27.8	5.57	220913	7.37002e+07	1.1346e+08
P49817	Caveolin-1 OS=Mus musculus OX=10090 GN=Cav1 PE=1 SV=1	49	8	19	8	178	20.5	6.02	463126	6.51728e+07	3.38255e+08
O54724	Caveolae-associated protein 1 OS=Mus musculus OX=10090 GN=Cavin1 PE=1 SV=1	29	12	69	12	392	43.9	5.52	9.74789e+06	1.25729e+09	1.39312e+09
P52480	Pyruvate kinase PKM OS=Mus musculus OX=10090 GN=Pkm PE=1 SV=4	45	22	63	22	531	57.8	7.47	34154352.734375	6.63996e+08	8.20055e+08
Q9WTK5	Nuclear factor NF-kappa-B p100 subunit OS=Mus musculus OX=10090 GN=Nfkb2 PE=1 SV=1	10	8	11	8	899	96.8	6.37	526237	5.28518e+06	1.05099e+07
E9QAX2	Unconventional myosin-XVIIIa OS=Mus musculus OX=10090 GN=Myo18a PE=1 SV=1	2	3	4	3	2083	235.7	6.07	124464	1.22946e+06	2.06893e+06
Q02105	Complement C1q subcomponent subunit C OS=Mus musculus OX=10090 GN=C1qc PE=1 SV=2	8	2	4	2	246	26	8.54	1.64565e+06	1.0326e+07	1.98558e+07
X5J553	IgG1 heavy chain VDJ region (Fragment) OS=Mus musculus OX=10090 PE=2 SV=1	9	1	3	1	82	9.5	8.12	525586	3.16662e+06	3.83314e+06
Q8K2C9	Very-long-chain (3R)-3-hydroxyacyl-CoA dehydratase 3 OS=Mus musculus OX=10090 GN=Hacd3 PE=1 SV=2	5	2	5	2	362	43.1	9.13	510277	2.90336e+06	4.57853e+06
E9Q5K9	YTH domain-containing protein 1 OS=Mus musculus OX=10090 GN=Ythdc1 PE=1 SV=2	5	4	4	4	736	85.6	6.16	417528	2.15381e+06	4.55762e+06
Q497I4	Keratin, type I cuticular Ha5 OS=Mus musculus OX=10090 GN=Krt35 PE=1 SV=1	5	3	8	2	455	50.5	4.97	4.61412e+06	2.18023e+07	9.16092e+06
Q922R8	Protein disulfide-isomerase A6 OS=Mus musculus OX=10090 GN=Pdia6 PE=1 SV=3	7	2	5	2	440	48.1	5.14	1.56415e+06	6.56031e+06
A0A1S6GWH4	NOL1/NOP2/Sun domain family member 2 OS=Mus musculus OX=10090 GN=Nsun2 PE=2 SV=1	4	3	5	3	782	88	6.74	542477	2.20764e+06	2.54061e+06
P46660	Alpha-internexin OS=Mus musculus OX=10090 GN=Ina PE=1 SV=3	12	7	11	6	501	55.3	5.4	2.09518e+06	8.51937e+06	1.93853e+06
Q9DBH1	Uncharacterized protein OS=Mus musculus OX=10090 GN=Ubtf PE=2 SV=1	11	8	12	8	752	88.3	9.89	1.99055e+06	7.56265e+06	9.19816e+06
Q3UE51	Hexokinase (Fragment) OS=Mus musculus OX=10090 GN=Hk1 PE=2 SV=1	2	2	2	2	864	96.4	6.52	218702	772636	178284
Q9D0K3	AAA domain-containing protein OS=Mus musculus OX=10090 GN=Rfc2 PE=2 SV=1	4	1	1	1	349	38.8	6.86	369906	1.27825e+06	291208
A0A087WNV6	5'-3' exoribonuclease 1 OS=Mus musculus OX=10090 GN=Xrn1 PE=1 SV=1	3	3	5	3	969	112.4	6.19	2.26901e+06	7.5724e+06	1.74056e+07
Q8R4U7	Leucine zipper protein 1 OS=Mus musculus OX=10090 GN=Luzp1 PE=1 SV=2	2	2	4	2	1068	119.2	7.99	715232	2.1539e+06	1.73312e+06
C6EQH2	HECT-type E3 ubiquitin transferase OS=Mus musculus OX=10090 PE=2 SV=1	0	2	3	2	4746	517	6.34	617696	1.82947e+06	1.29521e+06
Q05CR3	Plec1 protein (Fragment) OS=Mus musculus OX=10090 GN=Plec PE=2 SV=1	31	20	66	1	669	77.6	7.66	1.19204e+06	3.52938e+06
Q9Z1Z2	Serine-threonine kinase receptor-associated protein OS=Mus musculus OX=10090 GN=Strap PE=1 SV=2	10	3	5	3	350	38.4	5.12	2.6111e+06	7.57041e+06	1.10709e+06
G3X9H5	Huntingtin OS=Mus musculus OX=10090 GN=Htt PE=1 SV=1	0	1	1	1	3120	344.6	6.28	645341	1.85639e+06	2.5567e+06
Q61344	Beta-tropomyosin OS=Mus musculus OX=10090 GN=Tpm2 PE=2 SV=1	30	9	17	5	284	32.8	4.68	1.66564e+07	4.77649e+07	1.81774e+07
A0A0N4SW94	Myeloid-associated differentiation marker (Fragment) OS=Mus musculus OX=10090 GN=Myadm PE=1 SV=1	12	1	1	1	81	8.6	8.38	319300	909463	1.16749e+06
Q60848	Lymphocyte-specific helicase OS=Mus musculus OX=10090 GN=Hells PE=1 SV=2	3	2	3	2	821	95.1	8	454732	1.26932e+06	1.86014e+06
Q3V2S4	Vimentin OS=Mus musculus OX=10090 GN=Vim PE=2 SV=1	52	32	110	29	466	53.7	5.12	1.00978e+09	2.60706e+09	7.64757e+08
E9Q2X6	Structural maintenance of chromosomes protein OS=Mus musculus OX=10090 GN=Smc4 PE=1 SV=1	4	5	7	3	1261	144.1	7.58	2.95231e+07	7.50028e+07	2.86939e+07
Q6NXH9	Keratin, type II cytoskeletal 73 OS=Mus musculus OX=10090 GN=Krt73 PE=1 SV=1	9	7	17	1	539	58.9	8.09	361553	904926
Q9CWT6	Probable ATP-dependent RNA helicase DDX28 OS=Mus musculus OX=10090 GN=Ddx28 PE=2 SV=2	1	1	2	1	540	59.5	10.04	727677	1.73209e+06	912016
Q8C0Y2	Aldolase_II domain-containing protein (Fragment) OS=Mus musculus OX=10090 GN=Add2 PE=2 SV=1	3	2	3	2	702	77.8	5.55	933787	2.19251e+06	1.72241e+06
P14873	Microtubule-associated protein 1B OS=Mus musculus OX=10090 GN=Map1b PE=1 SV=2	3	6	8	6	2464	270.1	4.83	919462	2.15054e+06	7.68994e+06
B2RWS7	Zinc finger protein 609 OS=Mus musculus OX=10090 GN=Zfp609 PE=2 SV=1	3	3	5	3	1363	145.8	8.47	417165	937220	2.86703e+06
E9QPX1	Collagen alpha-1(XVIII) chain OS=Mus musculus OX=10090 GN=Col18a1 PE=1 SV=1	1	1	3	1	1774	182.2	5.71	163707	362235	540390
Q7M754	Try10-like trypsinogen OS=Mus musculus OX=10090 GN=Gm5409 PE=2 SV=1	8	1	4	1	246	26.5	5.06	1.5064e+07	3.26353e+07	338527
Q14AI6	Mitochondrial mRNA pseudouridine synthase Rpusd3 OS=Mus musculus OX=10090 GN=Rpusd3 PE=2 SV=1	5	2	3	2	344	38.1	9.52	524032	1.12187e+06	1.04782e+06
Q8BMS1	Trifunctional enzyme subunit alpha, mitochondrial OS=Mus musculus OX=10090 GN=Hadha PE=1 SV=1	9	7	12	7	763	82.6	9.14	4.60724e+06	9.85046e+06	1.07808e+07
Q9JJ28	Protein flightless-1 homolog OS=Mus musculus OX=10090 GN=Flii PE=1 SV=1	3	4	6	4	1271	144.7	6.06	1.41524e+06	2.97896e+06	1.81125e+06
P33174	Chromosome-associated kinesin KIF4 OS=Mus musculus OX=10090 GN=Kif4 PE=1 SV=3	1	2	2	2	1231	139.4	6.68	259396	545390	848489
P70698	CTP synthase 1 OS=Mus musculus OX=10090 GN=Ctps1 PE=1 SV=2	7	4	6	4	591	66.6	6.58	1.11165e+06	2.28877e+06	2.61701e+06
P28740	Kinesin-like protein KIF2A OS=Mus musculus OX=10090 GN=Kif2a PE=1 SV=2	19	13	20	13	705	79.7	6.73	1.08615e+07	2.22076e+07	2.88465e+07
Q3UFI4	60S ribosomal protein L6 OS=Mus musculus OX=10090 GN=Rpl6 PE=2 SV=1	5	2	2	2	296	33.5	10.74	656564	1.33545e+06	2.34039e+06
Q3TF84	Uncharacterized protein OS=Mus musculus OX=10090 GN=Lrrc59 PE=2 SV=1	22	4	9	4	186	20.4	6.67	1414412	2.86986e+06	2.86789e+06
Q0VG47	Heterogeneous nuclear ribonucleoprotein A3 OS=Mus musculus OX=10090 GN=Hnrnpa3 PE=2 SV=1	15	6	11	5	357	37.1	8.31	4105049	8.32875e+06	4.81734e+06
Q3THJ0	60S ribosomal protein L18a OS=Mus musculus OX=10090 GN=Rpl18a PE=2 SV=1	13	2	5	2	176	20.6	10.62	486209	979496	1.87389e+06
S4R1H5	Zinc finger protein 532 (Fragment) OS=Mus musculus OX=10090 GN=Zfp532 PE=1 SV=1	1	1	2	1	779	81.7	7.83	1.8577e+06	3.73687e+06
Q6PAC1	Actin-depolymerizing factor OS=Mus musculus OX=10090 GN=Gsn PE=2 SV=1	8	5	9	5	731	80.7	5.76	3.25023e+06	6.46226e+06	3.82999e+06
Q6NXX7	Abce1 protein (Fragment) OS=Mus musculus OX=10090 GN=Abce1 PE=2 SV=1	10	6	11	6	575	64.5	8.05	2.33773e+06	4.55661e+06	4.6266e+06
Q9DCV7	Keratin, type II cytoskeletal 7 OS=Mus musculus OX=10090 GN=Krt7 PE=1 SV=1	11	7	11	2	457	50.7	5.87	3.60083e+06	7.00964e+06	2.81417e+06
Q3TVI8	Pre-B-cell leukemia transcription factor-interacting protein 1 OS=Mus musculus OX=10090 GN=Pbxip1 PE=1 SV=2	1	1	1	1	727	81.1	5.36	1363323	2.6496e+06	974218
E9Q5F6	Polyubiquitin-C (Fragment) OS=Mus musculus OX=10090 GN=Ubc PE=1 SV=1	55	4	13	4	201	22.6	7.4	2.03888e+07	3.89823e+07	4.59384e+07
Q04750	DNA topoisomerase 1 OS=Mus musculus OX=10090 GN=Top1 PE=1 SV=2	4	3	3	3	767	90.8	9.33	955703	1.81695e+06	3.13321e+06
A1BN54	Alpha actinin 1a OS=Mus musculus OX=10090 GN=Actn1 PE=1 SV=1	31	23	47	12	887	102.7	5.48	1.07925e+07	2.04698e+07	9.95908e+06
Q9CZM2	60S ribosomal protein L15 OS=Mus musculus OX=10090 GN=Rpl15 PE=1 SV=4	15	3	6	3	204	24.1	11.62	1.63153e+06	3.05824e+06	4.36916e+06
Q3U4Y0	H15 domain-containing protein OS=Mus musculus OX=10090 GN=H1f0 PE=2 SV=1	5	1	1	1	194	20.8	10.9	971194	1.81032e+06	633337
Q3UDI8	DNA replication licensing factor MCM7 OS=Mus musculus OX=10090 GN=Mcm7 PE=2 SV=1	4	3	3	3	719	81.1	6.37	1.06061e+06	1.95539e+06	1.66239e+06
Q9WTI7	Unconventional myosin-Ic OS=Mus musculus OX=10090 GN=Myo1c PE=1 SV=2	15	15	26	15	1063	121.9	9.35	1.24783e+07	2.26207e+07	1.31475e+07
Q3TAJ6	Gamma-tubulin complex component OS=Mus musculus OX=10090 GN=Tubgcp3 PE=2 SV=1	2	2	4	2	905	103.3	8.4	543133	965156	1.57749e+06
Q8VBZ3	Cleft lip and palate transmembrane protein 1 homolog OS=Mus musculus OX=10090 GN=Clptm1 PE=1 SV=1	1	1	1	1	664	75.2	6.3	247696	439503
Q922U1	U4/U6 small nuclear ribonucleoprotein Prp3 OS=Mus musculus OX=10090 GN=Prpf3 PE=1 SV=1	2	2	3	2	683	77.4	9.5	224498	396259	180847
A0A5K1VVS7	Protein unc-45 homolog A OS=Mus musculus OX=10090 GN=Unc45a PE=1 SV=1	2	2	3	2	1088	119.1	6.9	493120	865973	585397
B2RXW7	C4a anaphylatoxin OS=Mus musculus OX=10090 GN=C4b PE=2 SV=1	1	1	2	1	1738	192.8	7.47	508618	885985	1.67308e+06
Q3UUK0	ATP-dependent DNA helicase OS=Mus musculus OX=10090 GN=Recql PE=2 SV=1	7	4	13	4	631	70.5	7.69	3.94015e+06	6.7579e+06	7.32241e+06
E0CZA1	T-complex protein 1 subunit epsilon (Fragment) OS=Mus musculus OX=10090 GN=Cct5 PE=1 SV=1	5	1	3	1	199	21.5	5.05	766316	1.29732e+06	1.33003e+06
Q3TWW8	Serine/arginine-rich splicing factor 6 OS=Mus musculus OX=10090 GN=Srsf6 PE=1 SV=1	5	2	3	1	339	39	11.46	353024	592599	764655
E9Q1Z0	Keratin 90 OS=Mus musculus OX=10090 GN=Krt90 PE=1 SV=1	16	11	30	1	538	58.2	8.25	4.03199e+06	6.74819e+06	5.91521e+06
P11679	Keratin, type II cytoskeletal 8 OS=Mus musculus OX=10090 GN=Krt8 PE=1 SV=4	36	20	63	11	490	54.5	5.82	6.89998e+07	1.13977e+08	3.49575e+07
Q9JHJ0	Tropomodulin-3 OS=Mus musculus OX=10090 GN=Tmod3 PE=1 SV=1	11	3	3	3	352	39.5	5.14	1.85881e+06	3.04013e+06	1.29214e+06
Q9EQ61	Pescadillo homolog OS=Mus musculus OX=10090 GN=Pes1 PE=1 SV=1	5	3	3	3	584	67.8	6.84	164115	266070	1.3881e+06
Q6PFX9	Poly [ADP-ribose] polymerase tankyrase-1 OS=Mus musculus OX=10090 GN=Tnks PE=1 SV=1	1	1	1	1	1320	140.9	7.05	1.09366e+06	1.77132e+06	1.76953e+06
A0A0J9YV30	Paxillin OS=Mus musculus OX=10090 GN=Pxn PE=1 SV=1	2	1	2	1	424	46.5	6.95	444784	717007	1.25976e+06
Q3TRK3	ADF-H domain-containing protein OS=Mus musculus OX=10090 GN=Dbn1 PE=2 SV=1	7	3	4	3	660	72.4	4.44	1.39612e+06	2.2447e+06	284088
Q8CCV1	Tr-type G domain-containing protein OS=Mus musculus OX=10090 GN=Gspt1 PE=2 SV=1	2	1	2	1	498	55.6	5.55	333311	534796
Q6PGG6	Guanine nucleotide-binding protein-like 3-like protein OS=Mus musculus OX=10090 GN=Gnl3l PE=1 SV=1	3	2	6	2	577	65.2	8.6	436369	693352	713418
Q3UC82	DNA ligase OS=Mus musculus OX=10090 GN=Lig3 PE=1 SV=1	6	6	7	6	1011	112.6	8.98	2.13485e+06	3.39134e+06	3.18885e+06
A0A1L1SV25	Alpha-actinin-4 OS=Mus musculus OX=10090 GN=Actn4 PE=1 SV=1	35	29	67	1	932	107	5.36	812857	1.2811e+06	742214
P01027	Complement C3 OS=Mus musculus OX=10090 GN=C3 PE=1 SV=3	1	1	2	1	1663	186.4	6.73	784988	1.23318e+06
Q8C2Q3	RNA-binding protein 14 OS=Mus musculus OX=10090 GN=Rbm14 PE=1 SV=1	11	5	10	4	669	69.4	9.67	13685375	2.13588e+07	1.14111e+07
X5J4C8	IgM heavy chain VDJ region (Fragment) OS=Mus musculus OX=10090 PE=2 SV=1	8	1	2	1	108	11.8	5.24	289805	448454	400860
Q8C605	ATP-dependent 6-phosphofructokinase OS=Mus musculus OX=10090 GN=Pfkp PE=1 SV=1	9	5	15	3	784	85.5	6.89	5.99103e+06	9.21324e+06	1.26588e+07
Q9D279	Mitotic interactor and substrate of PLK1 OS=Mus musculus OX=10090 GN=Misp PE=1 SV=1	1	1	1	1	648	72.2	6.18	941598	1.44747e+06	1.03573e+06
P07744	Keratin, type II cytoskeletal 4 OS=Mus musculus OX=10090 GN=Krt4 PE=1 SV=2	5	5	7	1	525	56.2	8.15	12684330	1.91285e+07	5.77942e+06
Q9QYS9	Protein quaking OS=Mus musculus OX=10090 GN=Qki PE=1 SV=1	4	1	2	1	341	37.6	8.56	8117415	1.21347e+07	4.93663e+06
P46735	Unconventional myosin-Ib OS=Mus musculus OX=10090 GN=Myo1b PE=1 SV=3	8	9	22	9	1107	128.5	9.26	4.85233e+06	7.2163e+06	7.29243e+06
D4AFX7	DnaJ heat shock protein family (Hsp40) member C13 OS=Mus musculus OX=10090 GN=Dnajc13 PE=1 SV=1	3	8	10	8	2248	254.9	6.77	1.81644e+06	2.69292e+06	4.8574e+06
Q58E70	Tpm3 protein OS=Mus musculus OX=10090 GN=Tpm3 PE=2 SV=1	27	7	14	6	248	29	4.78	9.89394e+06	1.45776e+07	2.2635e+07
Q1A602	Non-muscle alpha-actinin 4 OS=Mus musculus OX=10090 GN=Actn4 PE=2 SV=1	34	29	65	1	911	104.8	5.44	4.91276e+07	7.22872e+07	4.48916e+07
P17809	Solute carrier family 2, facilitated glucose transporter member 1 OS=Mus musculus OX=10090 GN=Slc2a1 PE=1 SV=4	4	2	2	2	492	53.9	8.87	1.87545e+06	2.75066e+06	2.70987e+06
Q8VDJ3	Vigilin OS=Mus musculus OX=10090 GN=Hdlbp PE=1 SV=1	5	6	13	6	1268	141.7	6.87	2.86707e+06	4.17744e+06	4.07104e+06
Q99JY0	Trifunctional enzyme subunit beta, mitochondrial OS=Mus musculus OX=10090 GN=Hadhb PE=1 SV=1	3	1	2	1	475	51.4	9.38	639759	926411	808236
Q0GNC1	Inverted formin-2 OS=Mus musculus OX=10090 GN=Inf2 PE=1 SV=1	5	5	9	5	1273	138.5	5.21	3138896	4.52363e+06	4.98521e+06
Q8C872	Transferrin receptor protein 1 OS=Mus musculus OX=10090 GN=Tfrc PE=1 SV=1	2	1	1	1	515	57.3	6.48	466759	671011	398010
P14148	60S ribosomal protein L7 OS=Mus musculus OX=10090 GN=Rpl7 PE=1 SV=2	20	6	8	6	270	31.4	10.89	2.29153e+06	3.29206e+06	9.01546e+06
Q8VCH6	Delta(24)-sterol reductase OS=Mus musculus OX=10090 GN=Dhcr24 PE=1 SV=1	2	1	1	1	516	60.1	8.16	681650	978652	865389
A0A5F8MPU6	Very-long-chain enoyl-CoA reductase (Fragment) OS=Mus musculus OX=10090 GN=Tecr PE=1 SV=1	5	1	1	1	206	24	9.28	1.36395e+06	1.93598e+06	3.2594e+06
Q9Z1B7	Mitogen-activated protein kinase 13 OS=Mus musculus OX=10090 GN=Mapk13 PE=1 SV=2	2	1	2	1	366	42	8.57	203244	287185	222500
P01872	Immunoglobulin heavy constant mu OS=Mus musculus OX=10090 GN=Ighm PE=1 SV=2	2	1	4	1	454	49.9	7.01	1.39294e+07	1.95199e+07	2.80338e+07
O88967	ATP-dependent zinc metalloprotease YME1L1 OS=Mus musculus OX=10090 GN=Yme1l1 PE=1 SV=1	1	1	1	1	715	80	8.97	254060	350886	263885
E9Q8K5	Titin OS=Mus musculus OX=10090 GN=Ttn PE=1 SV=1	0	1	3	1	33467	3713.7	6.37	24993428	3.44202e+07	1.58016e+07
P17182	Alpha-enolase OS=Mus musculus OX=10090 GN=Eno1 PE=1 SV=3	23	7	14	7	434	47.1	6.8	6.71373e+06	9.20785e+06	4.55102e+06
Q6IME9	Keratin, type II cytoskeletal 72 OS=Mus musculus OX=10090 GN=Krt72 PE=3 SV=1	8	5	15	1	520	56.7	7.4	3.25624e+06	4.45651e+06	7.0747e+06
Q99LE6	ATP-binding cassette sub-family F member 2 OS=Mus musculus OX=10090 GN=Abcf2 PE=1 SV=1	11	8	14	8	628	71.7	7.05	1.08092e+07	1.45756e+07	1.68027e+07
Q5M9N9	Prdx2 protein OS=Mus musculus OX=10090 GN=Prdx2 PE=2 SV=1	9	2	3	2	198	21.8	5.41	3.2526e+06	4.36024e+06	3.30618e+06
Q9WVR4	Fragile X mental retardation syndrome-related protein 2 OS=Mus musculus OX=10090 GN=Fxr2 PE=1 SV=1	27	14	32	1	673	73.7	6.23	1754999	2.3487e+06
Q5FW75	Actinin alpha 2 OS=Mus musculus OX=10090 GN=Actn2 PE=2 SV=1	8	7	15	1	894	103.9	5.45	2.07495e+06	2.77097e+06	2.73441e+06
Q3UHU8	General transcription factor II-I OS=Mus musculus OX=10090 GN=Gtf2i PE=1 SV=1	7	6	14	6	962	108.3	7.8	3.11658e+06	4.15659e+06	7.76639e+06
Q6P8N8	ATP-dependent Clp protease ATP-binding subunit clpX-like, mitochondrial OS=Mus musculus OX=10090 GN=Clpx PE=1 SV=1	4	2	2	2	620	67.3	7.55	358308	475874	320352
Q3THU8	Phosphate carrier protein, mitochondrial OS=Mus musculus OX=10090 GN=Slc25a3 PE=2 SV=1	10	3	5	3	357	39.6	9.19	4.1392e+06	5.47794e+06	5.99288e+06
P05784	Keratin, type I cytoskeletal 18 OS=Mus musculus OX=10090 GN=Krt18 PE=1 SV=5	13	4	15	3	423	47.5	5.33	2.06502e+07	2.65269e+07	9.32335e+06
Q571M0	MKIAA4032 protein (Fragment) OS=Mus musculus OX=10090 GN=Mfn1 PE=2 SV=1	1	1	1	1	749	84.5	6.65	134148	172151
H7BX95	Serine/arginine-rich splicing factor 1 OS=Mus musculus OX=10090 GN=Srsf1 PE=1 SV=1	7	2	4	2	253	28.3	10.08	528018	672146	2.02277e+06
P25206	DNA replication licensing factor MCM3 OS=Mus musculus OX=10090 GN=Mcm3 PE=1 SV=2	6	5	8	5	812	91.5	5.55	3.30906e+06	4.19062e+06	3.63565e+06
Q6P5F9	Exportin-1 OS=Mus musculus OX=10090 GN=Xpo1 PE=1 SV=1	7	7	10	7	1071	123	6.07	2.37442e+06	2.97107e+06	1.39672e+06
Q9QXS1	Plectin OS=Mus musculus OX=10090 GN=Plec PE=1 SV=3	31	145	453	123	4691	533.9	5.96	2.26146e+09	2.82085e+09	1.12882e+09
Q3TGW0	Actin-like protein 3 OS=Mus musculus OX=10090 GN=Actr3 PE=2 SV=1	5	2	3	2	418	47.3	5.92	3.15989e+06	3.91965e+06	2.55952e+06
A0A1B0GSF0	60S ribosomal protein L13a OS=Mus musculus OX=10090 GN=Rpl13a PE=3 SV=1	8	1	1	1	131	15.5	10.48	834811	1.02805e+06	2.76374e+06
Q69ZN1	MKIAA1252 protein (Fragment) OS=Mus musculus OX=10090 GN=Sgpl1 PE=2 SV=1	1	1	3	1	585	65.4	9.17	428266	525772	585378
E9Q9M1	Cytosolic purine 5'-nucleotidase OS=Mus musculus OX=10090 GN=Nt5c2 PE=1 SV=1	9	5	8	5	586	67.7	6.74	9.04108e+07	1.10809e+08	1.01304e+08
A0A0R4J0W7	Serine/threonine-protein kinase LMTK3 OS=Mus musculus OX=10090 GN=Lmtk3 PE=1 SV=1	1	1	1	1	1424	150.8	4.86	1.41808e+06	1.73482e+06	785298
A0A1D5RLD8	Glyceraldehyde-3-phosphate dehydrogenase OS=Mus musculus OX=10090 GN=Gm10358 PE=1 SV=1	25	7	17	7	333	35.8	8.25	3.84975e+07	4.68284e+07	4.6077e+07
Q80W39	Splicing factor 3b, subunit 2 OS=Mus musculus OX=10090 GN=Sf3b2 PE=2 SV=1	3	3	4	3	878	98.1	5.58	1.02278e+06	1.2421e+06	2.44863e+06
Q91WG3	Mitochondrial mRNA pseudouridine synthase Trub2 OS=Mus musculus OX=10090 GN=Trub2 PE=2 SV=1	3	1	3	1	331	36.8	8.72	755906	914303	1.17169e+06
Q5SFM8	RNA-binding protein 27 OS=Mus musculus OX=10090 GN=Rbm27 PE=1 SV=3	2	2	4	2	1060	118.5	9.19	664016	802039	1.06026e+06
Q3UJP4	T-complex protein 1 subunit gamma OS=Mus musculus OX=10090 GN=Cct3 PE=2 SV=1	14	6	11	6	545	60.6	7.02	1673645	2.02129e+06	2.55912e+06
Q542V3	Serine/arginine-rich-splicing factor 4 OS=Mus musculus OX=10090 GN=Srsf4 PE=1 SV=1	3	2	3	1	491	56.2	11.37	1.29125e+06	1.55504e+06	2.89739e+06
Q3UG98	N-acetyltransferase 9 OS=Mus musculus OX=10090 GN=Nat9 PE=1 SV=2	7	1	1	1	241	27.6	5.27	329267	395089	360828
Q80UJ8	Lactb protein OS=Mus musculus OX=10090 GN=Lactb PE=2 SV=1	2	1	3	1	551	60.6	8.82	480143	575273
Q3TFF0	Uncharacterized protein OS=Mus musculus OX=10090 GN=Dnaja2 PE=2 SV=1	9	4	4	4	412	45.7	6.35	2.20908e+06	2.6183e+06	3.13834e+06
Q3TSG8	Uncharacterized protein OS=Mus musculus OX=10090 GN=Trap1 PE=2 SV=1	6	4	7	3	706	80.1	6.81	1.03761e+06	1.22911e+06	887054
P50446	Keratin, type II cytoskeletal 6A OS=Mus musculus OX=10090 GN=Krt6a PE=1 SV=3	22	15	49	3	553	59.3	7.94	3.07551e+07	3.62604e+07	4.37099e+07
Q3TN39	Aamy domain-containing protein OS=Mus musculus OX=10090 GN=Slc3a2 PE=2 SV=1	2	1	5	1	526	58.3	5.81	935993	1.1e+06	1.22754e+06
P62270	40S ribosomal protein S18 OS=Mus musculus OX=10090 GN=Rps18 PE=1 SV=3	38	6	11	6	152	17.7	10.99	8.59792e+06	1.00871e+07	2.47187e+07
P04104	Keratin, type II cytoskeletal 1 OS=Mus musculus OX=10090 GN=Krt1 PE=1 SV=4	8	9	35	3	637	65.6	8.15	6.21912e+08	7.26433e+08	1.00946e+09
Q3U8W0	Serine/threonine-protein phosphatase PP1-alpha catalytic subunit OS=Mus musculus OX=10090 GN=Ppp1ca PE=2 SV=1	7	2	3	1	330	37.5	6.33	1.14141e+06	1.32937e+06	498977
A0A0R4J049	Protein arginine N-methyltransferase 5 OS=Mus musculus OX=10090 GN=Prmt5 PE=1 SV=1	5	3	4	3	637	72.7	6.34	604889	703855	1.21022e+06
P09055	Integrin beta-1 OS=Mus musculus OX=10090 GN=Itgb1 PE=1 SV=1	1	1	2	1	798	88.2	5.94	259602	302056	462354
A0A0R4J124	SRSF protein kinase 2 OS=Mus musculus OX=10090 GN=Srpk2 PE=1 SV=1	6	4	4	3	682	76.8	4.91	1.95525e+06	2.27042e+06	4.55955e+06
Q3TF74	Coronin OS=Mus musculus OX=10090 GN=Coro1c PE=2 SV=1	14	7	20	7	474	53.1	7.08	2.46783e+07	2.84173e+07	1.52524e+07
Q3V3C0	DNA-directed RNA polymerase (Fragment) OS=Mus musculus OX=10090 GN=Polrmt PE=2 SV=1	1	1	3	1	1069	120.7	8.66	347639	399524	390797
P83887	Tubulin gamma-1 chain OS=Mus musculus OX=10090 GN=Tubg1 PE=1 SV=1	4	2	2	2	451	51.1	6.02	660356	758539	878608
Q8CAV9	Protein-tyrosine-phosphatase (Fragment) OS=Mus musculus OX=10090 GN=Ptpn14 PE=2 SV=1	1	1	1	1	957	108.3	8.1	482096	552136	921371
Q8CIE6	Coatomer subunit alpha OS=Mus musculus OX=10090 GN=Copa PE=1 SV=2	6	6	13	6	1224	138.3	7.65	4344239	4.97259e+06	2.62963e+06
P97313	DNA-dependent protein kinase catalytic subunit OS=Mus musculus OX=10090 GN=Prkdc PE=1 SV=3	1	6	11	6	4128	471.2	7.12	5.28439e+06	6.02691e+06	6.51189e+06
Q3TWF2	78 kDa glucose-regulated protein OS=Mus musculus OX=10090 GN=Hspa5 PE=2 SV=1	32	18	46	15	655	72.4	5.22	2.16942e+07	2.46646e+07	1.92903e+07
E9Q9C7	Actin-binding LIM protein 1 OS=Mus musculus OX=10090 GN=Ablim1 PE=1 SV=1	3	2	2	2	668	75.2	8.09	766188	867332	565988
B2RUJ2	Erbb2ip protein OS=Mus musculus OX=10090 GN=Erbin PE=1 SV=1	1	1	1	1	1294	145	5.41	256531	288984	301480
E9Q3Z5	Supervillin OS=Mus musculus OX=10090 GN=Svil PE=1 SV=1	6	10	14	10	2056	230.3	6.62	4.45631e+06	5.00478e+06	7.34313e+06
Q8R3J4	Transcription termination factor 3, mitochondrial OS=Mus musculus OX=10090 GN=Mterf3 PE=2 SV=1	2	1	1	1	412	47.3	9.6	590612	660214	907413
A0A1L1SU47	39S ribosomal protein L3, mitochondrial (Fragment) OS=Mus musculus OX=10090 GN=Mrpl3 PE=1 SV=1	5	1	3	1	137	15.3	8.47	720829	803982	1.1512e+06
Q5FWB6	60S acidic ribosomal protein P0 OS=Mus musculus OX=10090 GN=Rplp0 PE=2 SV=1	28	7	17	7	317	34.2	6.25	1.53136e+07	1.70453e+07	1.74062e+07
A0A7S8ZXC7	Capsid protein p30 OS=Mus musculus OX=10090 PE=3 SV=1	5	8	13	2	1734	193.9	8.97	7.73155e+06	8.59308e+06	7.14557e+06
Q5U222	DEAD box protein 5 (Fragment) OS=Mus musculus OX=10090 GN=Ddx5 PE=2 SV=1	33	20	58	14	648	72.9	9	6.42005e+07	7.13332e+07	6.91133e+07
Q6GQT1	Alpha-2-macroglobulin-P OS=Mus musculus OX=10090 GN=A2m PE=2 SV=2	2	2	3	2	1474	164.2	6.61	1.48078e+06	1.6392e+06	1.76974e+06
G5E924	Heterogeneous nuclear ribonucleoprotein L (Fragment) OS=Mus musculus OX=10090 GN=Hnrnpl PE=1 SV=1	26	12	24	12	615	66.9	8.18	2.49549e+07	2.74605e+07	2.06923e+07
Q8JZU2	Tricarboxylate transport protein, mitochondrial OS=Mus musculus OX=10090 GN=Slc25a1 PE=1 SV=1	3	1	2	1	311	33.9	9.89	1.21693e+06	1.33585e+06	1.62924e+06
E9Q5R7	NACHT, LRR and PYD domains-containing protein 12 OS=Mus musculus OX=10090 GN=Nlrp12 PE=1 SV=1	1	1	1	1	1054	119.2	7.06	1.88586e+06	2.06074e+06	532245
P61161	Actin-related protein 2 OS=Mus musculus OX=10090 GN=Actr2 PE=1 SV=1	15	5	10	5	394	44.7	6.74	5.13996e+06	5.61123e+06	2.27272e+06
Q3TRH8	F-actin-capping protein subunit beta OS=Mus musculus OX=10090 GN=Capzb PE=2 SV=1	22	5	7	5	260	29.2	6.57	3.84582e+06	4.18461e+06	3.37631e+06
E9Q0B5	Fc fragment of IgG-binding protein OS=Mus musculus OX=10090 GN=Fcgbp PE=1 SV=1	0	1	4	1	2583	275	5.03	174929264	1.90222e+08	3.63549e+08
Q3TTY5	Keratin, type II cytoskeletal 2 epidermal OS=Mus musculus OX=10090 GN=Krt2 PE=1 SV=1	19	16	44	10	707	70.9	8.06	2.34823e+08	2.55109e+08	5.43648e+08
Q3TX36	Poly [ADP-ribose] polymerase OS=Mus musculus OX=10090 GN=Parp1 PE=2 SV=1	12	9	16	2	1014	112.7	8.95	4.76231e+06	5.13345e+06	7.17041e+06
Q3TTF9	Protein kinase domain-containing protein (Fragment) OS=Mus musculus OX=10090 GN=Srpk1 PE=2 SV=1	5	2	2	1	286	32.7	9.41	145432	156374	1.18608e+06
Q3U505	Dolichyl-diphosphooligosaccharide--protein glycosyltransferase subunit 2 (Fragment) OS=Mus musculus OX=10090 GN=Rpn2 PE=2 SV=1	8	4	8	4	659	72.1	6.49	1.73831e+06	1.86895e+06	2.78203e+06
Q6P9Y6	Nup205 protein (Fragment) OS=Mus musculus OX=10090 GN=Nup205 PE=2 SV=1	2	1	1	1	573	65	7.21	215083	230840	205193
P84099	60S ribosomal protein L19 OS=Mus musculus OX=10090 GN=Rpl19 PE=1 SV=1	5	1	3	1	196	23.5	11.47	3.94805e+06	4.23726e+06	9.39065e+06
Q00PI9	Heterogeneous nuclear ribonucleoprotein U-like protein 2 OS=Mus musculus OX=10090 GN=Hnrnpul2 PE=1 SV=2	2	1	3	1	745	84.9	4.89	613335	657530	546271
Q5NCC3	E3 ubiquitin-protein ligase TRIM41 OS=Mus musculus OX=10090 GN=Trim41 PE=1 SV=1	5	3	4	3	630	71.8	5.05	3.54081e+06	3.79435e+06	5.00016e+06
Q3UV17	Keratin, type II cytoskeletal 2 oral OS=Mus musculus OX=10090 GN=Krt76 PE=1 SV=1	8	7	14	2	594	62.8	8.43	259377616	2.77513e+08	5.18915e+08
Q3TKB7	28S ribosomal protein S18-2, mitochondrial OS=Mus musculus OX=10090 GN=Mrps18b PE=2 SV=1	3	1	1	1	254	28.7	8.35	583818	624320	1.21478e+06
Q8VDM6	Heterogeneous nuclear ribonucleoprotein U-like protein 1 OS=Mus musculus OX=10090 GN=Hnrnpul1 PE=1 SV=1	19	14	30	14	859	95.9	6.58	2.61825e+07	2.79422e+07	3.24106e+07
Q8BGZ7	Keratin, type II cytoskeletal 75 OS=Mus musculus OX=10090 GN=Krt75 PE=1 SV=1	16	12	38	1	551	59.7	8.31	6.40212e+06	6.82302e+06	1.20433e+07
P42669	Transcriptional activator protein Pur-alpha OS=Mus musculus OX=10090 GN=Pura PE=1 SV=1	16	4	8	4	321	34.9	6.44	2.63594e+06	2.80726e+06	4.41964e+06
P54823	Probable ATP-dependent RNA helicase DDX6 OS=Mus musculus OX=10090 GN=Ddx6 PE=1 SV=1	21	9	17	9	483	54.2	8.66	1.14851e+07	1.21722e+07	3.31742e+06
Q4KL52	Abscission/NoCut checkpoint regulator OS=Mus musculus OX=10090 GN=Zfyve19 PE=1 SV=1	2	1	1	1	330	36.3	7.81	831643	879933	1.12261e+06
P53026	60S ribosomal protein L10a OS=Mus musculus OX=10090 GN=Rpl10a PE=1 SV=3	10	2	2	2	217	24.9	9.98	1.76572e+06	1.86256e+06	3.02231e+06
A0A0R4J187	ATP-dependent DNA helicase 2 subunit 1 OS=Mus musculus OX=10090 GN=Xrcc6 PE=1 SV=1	2	1	2	1	608	69.4	6.52	1.58792e+06	1.67418e+06	1.52076e+06
F6ZEW4	Exportin-2 (Fragment) OS=Mus musculus OX=10090 GN=Cse1l PE=1 SV=1	3	2	3	2	658	74.4	6.18	416408	437763	386697
Q3UJS0	60S ribosomal protein L8 OS=Mus musculus OX=10090 GN=Rpl8 PE=2 SV=1	13	3	7	3	257	28	10.96	5.45102e+06	5.72814e+06	1.30464e+07
A2A6H0	LIM and SH3 domain protein 1 (Fragment) OS=Mus musculus OX=10090 GN=Lasp1 PE=1 SV=1	5	1	1	1	186	21.3	8.47	1.1395e+06	1.19379e+06	1.30814e+06
A0A0N4SVF7	RING-type E3 ubiquitin transferase OS=Mus musculus OX=10090 GN=Rc3h2 PE=1 SV=1	2	1	1	1	478	53.8	8.47	498194	521404	921426
Q8BY02	NF-kappa-B-repressing factor OS=Mus musculus OX=10090 GN=Nkrf PE=2 SV=3	1	1	2	1	690	77.7	8.97	261207	272294	415769
Q6ZWN5	40S ribosomal protein S9 OS=Mus musculus OX=10090 GN=Rps9 PE=1 SV=3	37	9	24	9	194	22.6	10.65	2.82698e+07	2.9464e+07	5.50729e+07
P39447	Tight junction protein ZO-1 OS=Mus musculus OX=10090 GN=Tjp1 PE=1 SV=2	7	10	18	10	1745	194.6	6.64	4.2755e+06	4.44751e+06	1.14018e+07
Q8BQ46	TAF15 RNA polymerase II, TATA box binding protein (TBP)-associated factor OS=Mus musculus OX=10090 GN=Taf15 PE=1 SV=1	10	4	8	2	557	58.6	8.4	830542	860338	1.4239e+07
Q9D8E6	60S ribosomal protein L4 OS=Mus musculus OX=10090 GN=Rpl4 PE=1 SV=3	18	5	10	5	419	47.1	11	5.91517e+06	6.11357e+06	3.79109e+06
Q08943	FACT complex subunit SSRP1 OS=Mus musculus OX=10090 GN=Ssrp1 PE=1 SV=2	3	2	4	2	708	80.8	6.76	414639	425709	743326
Q3UK83	Helix-destabilizing protein OS=Mus musculus OX=10090 GN=Hnrnpa1 PE=2 SV=1	26	8	17	6	373	38.8	9.13	5.13993e+06	5.27618e+06	7.76504e+06
Q6ZQ08	CCR4-NOT transcription complex subunit 1 OS=Mus musculus OX=10090 GN=Cnot1 PE=1 SV=2	1	2	3	2	2375	266.6	7.11	583991	598480	516990
Q8VDD5	Myosin-9 OS=Mus musculus OX=10090 GN=Myh9 PE=1 SV=4	44	90	624	84	1960	226.2	5.66	1.11864e+10	1.13083e+10	1.17811e+10
Q8BU30	Isoleucine--tRNA ligase, cytoplasmic OS=Mus musculus OX=10090 GN=Iars1 PE=1 SV=2	2	4	8	4	1262	144.2	6.55	3.00113e+06	3.02801e+06	2.66835e+06
E9PUC2	Long-chain-fatty-acid--CoA ligase 3 OS=Mus musculus OX=10090 GN=Acsl3 PE=1 SV=1	4	2	5	2	568	62.9	8.31	1.24951e+06	1.26013e+06	1.50244e+06
Q6P4T2	U5 small nuclear ribonucleoprotein 200 kDa helicase OS=Mus musculus OX=10090 GN=Snrnp200 PE=1 SV=1	3	5	9	5	2136	244.4	6.06	1.09243e+06	1.10092e+06	1.99818e+06
P47753	F-actin-capping protein subunit alpha-1 OS=Mus musculus OX=10090 GN=Capza1 PE=1 SV=4	13	3	7	2	286	32.9	5.55	3.18969e+06	3.20976e+06	1.69695e+06
Q501J6	Probable ATP-dependent RNA helicase DDX17 OS=Mus musculus OX=10090 GN=Ddx17 PE=1 SV=1	30	19	47	13	650	72.4	8.59	2.92573e+07	2.94343e+07	2.82677e+07
Q99MU3	Double-stranded RNA-specific adenosine deaminase OS=Mus musculus OX=10090 GN=Adar PE=1 SV=2	2	2	3	2	1178	130.4	8.7	1.23267e+06	1.23916e+06
P47963	60S ribosomal protein L13 OS=Mus musculus OX=10090 GN=Rpl13 PE=1 SV=3	8	2	3	2	211	24.3	11.55	3.36219e+06	3.37853e+06	5.46833e+06
Q91W18	Tudor domain-containing protein 3 OS=Mus musculus OX=10090 GN=Tdrd3 PE=1 SV=4	3	2	4	2	743	82.2	9.11	2.41797e+06	2.42865e+06	2.07938e+06
Q3TQP7	Uncharacterized protein OS=Mus musculus OX=10090 GN=Acat1 PE=2 SV=1	2	1	1	1	424	44.8	8.35	2.12173e+06	2.11787e+06	4.66431e+06
Q3UDS4	Pyr_redox_2 domain-containing protein OS=Mus musculus OX=10090 GN=Sqor PE=2 SV=1	11	4	10	4	450	50.2	9.16	1.85068e+07	1.84327e+07	1.57529e+07
Q61495	Desmoglein-1-alpha OS=Mus musculus OX=10090 GN=Dsg1a PE=2 SV=2	1	1	3	1	1057	114.5	4.89	378046	376110	492846
D3YXK0	Janus kinase and microtubule-interacting protein 2 OS=Mus musculus OX=10090 GN=Jakmip2 PE=1 SV=2	1	1	2	1	820	96.3	5.97	937925	932968	2.002e+06
Q6ZWV7	60S ribosomal protein L35 OS=Mus musculus OX=10090 GN=Rpl35 PE=1 SV=1	8	1	2	1	123	14.5	11.05	2.47988e+06	2.46009e+06	6.52723e+06
Q9D024	PAT complex subunit CCDC47 OS=Mus musculus OX=10090 GN=Ccdc47 PE=1 SV=2	3	2	4	2	483	55.8	4.84	1.16506e+06	1.15501e+06	2.45253e+06
A0A1B0GR08	Gamma-tubulin complex component (Fragment) OS=Mus musculus OX=10090 GN=Tubgcp2 PE=1 SV=1	4	4	6	4	900	102.7	6.77	1.98511e+06	1.96434e+06	3.19256e+06
Q3UGF1	WD repeat-containing protein 19 OS=Mus musculus OX=10090 GN=Wdr19 PE=1 SV=1	1	1	1	1	1341	151.4	6.57	4902507	4.84757e+06	6.323e+06
Q3TPC5	Serine/threonine-protein phosphatase 2A 55 kDa regulatory subunit B (Fragment) OS=Mus musculus OX=10090 GN=Ppp2r2a PE=2 SV=1	6	2	3	2	403	46.6	6.01	383902	378404	382419
E9QNN1	DEAH box protein 9 OS=Mus musculus OX=10090 GN=Dhx9 PE=1 SV=1	14	17	40	17	1384	149.6	6.83	3.56603e+07	3.51425e+07	3.02408e+07
D3YXK2	Scaffold attachment factor B1 OS=Mus musculus OX=10090 GN=Safb PE=1 SV=2	1	1	1	1	937	105	5.35	334613	329145	374556
Q3TE95	Uncharacterized protein OS=Mus musculus OX=10090 GN=Rcn2 PE=2 SV=1	2	1	2	1	355	41	4.59	1.31266e+06	1.28812e+06	2.16253e+06
A0A2R8VHP3	Predicted pseudogene 5478 OS=Mus musculus OX=10090 GN=Gm5478 PE=1 SV=1	11	8	27	2	535	57.9	6.2	65331076	6.39415e+07	1.1056e+08
P62908	40S ribosomal protein S3 OS=Mus musculus OX=10090 GN=Rps3 PE=1 SV=1	51	13	35	13	243	26.7	9.66	4.21766e+07	4.12518e+07	7.87217e+07
F6WA09	14-3-3 protein epsilon (Fragment) OS=Mus musculus OX=10090 GN=Ywhae PE=1 SV=1	8	1	1	1	154	17.4	9.16	220655	215313	253356
Q922U2	Keratin, type II cytoskeletal 5 OS=Mus musculus OX=10090 GN=Krt5 PE=1 SV=1	24	21	63	11	580	61.7	7.75	5.40593e+08	5.27151e+08	6.41864e+08
Q9JIF7	Coatomer subunit beta OS=Mus musculus OX=10090 GN=Copb1 PE=1 SV=1	2	2	2	2	953	107	6	1.01154e+06	985746
E9Q450	Tropomyosin alpha-1 chain OS=Mus musculus OX=10090 GN=Tpm1 PE=1 SV=1	29	9	18	1	284	32.8	4.78	21343711	2.07885e+07	1.75556e+07
F6S5I0	Myosin phosphatase Rho-interacting protein (Fragment) OS=Mus musculus OX=10090 GN=Mprip PE=1 SV=1	22	18	39	18	848	96.3	6.01	3.37464e+07	3.27803e+07	3.74093e+07
P70227	Inositol 1,4,5-trisphosphate receptor type 3 OS=Mus musculus OX=10090 GN=Itpr3 PE=1 SV=3	2	6	8	6	2670	304.1	6.54	3.4697e+06	3.35568e+06	2.14128e+06
P59999	Actin-related protein 2/3 complex subunit 4 OS=Mus musculus OX=10090 GN=Arpc4 PE=1 SV=3	5	1	2	1	168	19.7	8.43	167092	161570	143628
P62242	40S ribosomal protein S8 OS=Mus musculus OX=10090 GN=Rps8 PE=1 SV=2	38	7	19	7	208	24.2	10.32	1.12803e+07	1.08755e+07	2.15374e+07
Q3TG92	Uncharacterized protein OS=Mus musculus OX=10090 GN=Actc1 PE=2 SV=1	36	11	66	3	377	42	5.39	7.18022e+07	6.91371e+07	1.23172e+07
P11103	Poly [ADP-ribose] polymerase 1 OS=Mus musculus OX=10090 GN=Parp1 PE=1 SV=3	14	10	21	3	1013	113	8.95	1.36289e+07	1.30379e+07	1.5625e+07
D3YUT3	40S ribosomal protein S19 (Fragment) OS=Mus musculus OX=10090 GN=Rps19 PE=1 SV=2	12	2	2	2	133	14.9	10.35	320714	306655	614985
Q5PR09	Ribosomal protein L32 OS=Mus musculus OX=10090 GN=Rpl32 PE=2 SV=1	10	1	2	1	135	15.9	11.41	457514	436889	1.48018e+06
Q3TSB7	Uncharacterized protein OS=Mus musculus OX=10090 GN=Actg1 PE=2 SV=1	62	16	102	7	375	41.7	5.38	1.86898e+09	1.78419e+09	8.79729e+08
Q91YQ5	Dolichyl-diphosphooligosaccharide--protein glycosyltransferase subunit 1 OS=Mus musculus OX=10090 GN=Rpn1 PE=1 SV=1	4	3	5	3	608	68.5	6.46	3.54049e+06	3.36869e+06	2.92805e+06
Q3TXS9	40S ribosomal protein S2 OS=Mus musculus OX=10090 GN=Rps2 PE=2 SV=1	29	8	17	8	293	31.2	10.18	3.01034e+07	2.85936e+07	5.5665e+07
B7FAV1	Filamin, alpha (Fragment) OS=Mus musculus OX=10090 GN=Flna PE=1 SV=1	26	51	126	43	2583	274.5	5.97	1.0937e+08	1.03611e+08	6.93418e+07
Q01320	DNA topoisomerase 2-alpha OS=Mus musculus OX=10090 GN=Top2a PE=1 SV=2	1	2	3	2	1528	172.7	8.6	1.00162e+06	947626	1.16918e+06
Q61696	Heat shock 70 kDa protein 1A OS=Mus musculus OX=10090 GN=Hspa1a PE=1 SV=2	29	15	32	11	641	70	5.72	2.01338e+07	1.90314e+07	1.27326e+07
Q8R0W0	Epiplakin OS=Mus musculus OX=10090 GN=Eppk1 PE=1 SV=2	5	4	16	2	6548	724.2	6.07	4.7379e+07	4.47161e+07	1.95831e+07
Q3UJS2	Uncharacterized protein OS=Mus musculus OX=10090 GN=Fbl PE=2 SV=1	2	1	1	1	327	34.4	10.3	5.9238e+06	5.58177e+06	1.23274e+07
A2A513	Keratin, type I cytoskeletal 10 OS=Mus musculus OX=10090 GN=Krt10 PE=1 SV=1	24	13	40	11	561	57	5.07	4.90825e+08	4.62126e+08	1.04848e+09
A0A0N4SVM0	F-actin-capping protein subunit alpha (Fragment) OS=Mus musculus OX=10090 GN=Capza2 PE=1 SV=1	11	2	6	1	169	19.5	5.41	1.19948e+06	1.12833e+06	1.02635e+06
Q61937	Nucleophosmin OS=Mus musculus OX=10090 GN=Npm1 PE=1 SV=1	4	1	2	1	292	32.5	4.77	2.06498e+06	1.93642e+06	2.03506e+06
Q8CCF0	U4/U6 small nuclear ribonucleoprotein Prp31 OS=Mus musculus OX=10090 GN=Prpf31 PE=1 SV=3	1	1	1	1	499	55.4	5.67	276401	259145	472232
Q62181	Semaphorin-3C OS=Mus musculus OX=10090 GN=Sema3c PE=1 SV=2	1	1	1	1	751	85.2	8.65	407191	379786	378486
Q3UJU5	40S ribosomal protein S3a OS=Mus musculus OX=10090 GN=Rps3a1 PE=2 SV=1	29	8	22	8	264	29.9	9.69	65039275	6.06538e+07	5.34756e+07
P99024	Tubulin beta-5 chain OS=Mus musculus OX=10090 GN=Tubb5 PE=1 SV=1	58	19	100	2	444	49.6	4.89	3.72434e+07	3.46387e+07	1.72536e+07
Q60749	KH domain-containing, RNA-binding, signal transduction-associated protein 1 OS=Mus musculus OX=10090 GN=Khdrbs1 PE=1 SV=2	14	8	33	8	443	48.3	8.72	4.48526e+08	4.1531e+08	2.16365e+08
Q52KG9	Chaperonin containing Tcp1, subunit 6a (Zeta) OS=Mus musculus OX=10090 GN=Cct6a PE=1 SV=1	5	3	5	3	531	58	6.9	3.62643e+06	3.34651e+06	3.84545e+06
Q0VDM9	Krt78 protein (Fragment) OS=Mus musculus OX=10090 GN=Krt78 PE=2 SV=1	3	2	9	2	492	54.7	6.19	2.15909e+08	1.98778e+08	2.92824e+08
Q91YZ5	Peroxin-2 OS=Mus musculus OX=10090 GN=Pex2 PE=1 SV=1	8	1	1	1	305	34.9	8.43	683004	627199
Q3UJ02	HBS1-like protein OS=Mus musculus OX=10090 GN=Hbs1l PE=2 SV=1	5	3	3	3	679	74.8	6.35	846274	773512	1.38972e+06
Q9CZD3	Glycine--tRNA ligase OS=Mus musculus OX=10090 GN=Gars1 PE=1 SV=1	2	2	5	2	729	81.8	6.65	1.77723e+06	1.62423e+06	1.42545e+06
P51881	ADP/ATP translocase 2 OS=Mus musculus OX=10090 GN=Slc25a5 PE=1 SV=3	34	11	28	11	298	32.9	9.73	8.68938e+07	7.93761e+07	1.15311e+08
Q641N9	Importin subunit alpha OS=Mus musculus OX=10090 GN=Kpna2 PE=2 SV=1	2	1	1	1	441	47.9	5.39	446975	408299	319368
Q9ERV1	Probable E3 ubiquitin-protein ligase makorin-2 OS=Mus musculus OX=10090 GN=Mkrn2 PE=1 SV=2	3	1	1	1	416	46.6	7.34	412765	376965	175902
Q9JHU4	Cytoplasmic dynein 1 heavy chain 1 OS=Mus musculus OX=10090 GN=Dync1h1 PE=1 SV=2	7	31	51	31	4644	531.7	6.42	5.34428e+07	4.87787e+07	4.15495e+07
S4R1Y6	Dystonin (Fragment) OS=Mus musculus OX=10090 GN=Dst PE=1 SV=2	2	3	4	3	1638	186.8	6.49	658149	599788
Q3TVC5	Arginine--tRNA ligase, cytoplasmic (Fragment) OS=Mus musculus OX=10090 GN=Rars PE=2 SV=1	3	1	1	1	447	50.7	6.93	577462	525263	334795
A0A140DKP8	Gag (Fragment) OS=Mus musculus musculus OX=39442 PE=4 SV=1	10	4	7	1	486	54.7	6.28	444953	404645	388809
P17426	AP-2 complex subunit alpha-1 OS=Mus musculus OX=10090 GN=Ap2a1 PE=1 SV=1	8	9	14	5	977	107.6	7.03	6.40171e+06	5.80227e+06	9.60385e+06
P68040	Receptor of activated protein C kinase 1 OS=Mus musculus OX=10090 GN=Rack1 PE=1 SV=3	50	13	25	13	317	35.1	7.69	14003547	1.2683e+07	1.58007e+07
Q8BH64	EH domain-containing protein 2 OS=Mus musculus OX=10090 GN=Ehd2 PE=1 SV=1	8	5	9	4	543	61.1	6.51	3.8133e+06	3.44468e+06	2.98292e+06
P12970	60S ribosomal protein L7a OS=Mus musculus OX=10090 GN=Rpl7a PE=1 SV=2	21	6	11	6	266	30	10.56	7.53227e+06	6.79895e+06	1.86195e+07
P68372	Tubulin beta-4B chain OS=Mus musculus OX=10090 GN=Tubb4b PE=1 SV=1	60	20	96	2	445	49.8	4.89	1.6865e+08	1.52214e+08	1.46434e+08
Q9D7S9	Charged multivesicular body protein 5 OS=Mus musculus OX=10090 GN=Chmp5 PE=1 SV=1	3	1	2	1	219	24.6	4.79	3.15142e+06	2.83903e+06	4.83752e+06
Q99L45	Eukaryotic translation initiation factor 2 subunit 2 OS=Mus musculus OX=10090 GN=Eif2s2 PE=1 SV=1	3	1	1	1	331	38.1	5.8	245409	220856	150884
Q99MR6	Serrate RNA effector molecule homolog OS=Mus musculus OX=10090 GN=Srrt PE=1 SV=1	11	10	15	10	875	100.4	5.97	1.04713e+07	9.41179e+06	1.24801e+07
Q9QWL7	Keratin, type I cytoskeletal 17 OS=Mus musculus OX=10090 GN=Krt17 PE=1 SV=3	30	15	48	4	433	48.1	5.06	2.15206e+07	1.92927e+07	1.93525e+07
Q3UGH8	IBB domain-containing protein (Fragment) OS=Mus musculus OX=10090 GN=Kpna4 PE=2 SV=1	1	1	1	1	621	67.9	5.4	692030	619842
E9Q804	Ankyrin repeat domain-containing protein 17 OS=Mus musculus OX=10090 GN=Ankrd17 PE=1 SV=3	1	2	2	2	2602	274	6.52	9.22028e+06	8.25313e+06	7.52791e+06
P07356	Annexin A2 OS=Mus musculus OX=10090 GN=Anxa2 PE=1 SV=2	34	10	18	10	339	38.7	7.69	2.72855e+07	2.44232e+07	1.70686e+07
Q6ZPH4	MKIAA1835 protein (Fragment) OS=Mus musculus OX=10090 GN=Rangap1 PE=2 SV=1	1	1	1	1	646	69.4	4.72	1596365	1.42697e+06	331446
O55029	Coatomer subunit beta' OS=Mus musculus OX=10090 GN=Copb2 PE=1 SV=2	2	2	2	2	905	102.4	5.3	290085	258599	331688
Q61781	Keratin, type I cytoskeletal 14 OS=Mus musculus OX=10090 GN=Krt14 PE=1 SV=2	31	16	48	1	484	52.8	5.17	5.04286e+08	4.49074e+08	9.8088e+08
Q3UCI6	Uncharacterized protein OS=Mus musculus OX=10090 GN=Ptcd1 PE=2 SV=1	2	2	4	2	695	77.6	8.78	6.08996e+06	5.41888e+06	8.76434e+06
P63037	DnaJ homolog subfamily A member 1 OS=Mus musculus OX=10090 GN=Dnaja1 PE=1 SV=1	7	2	4	2	397	44.8	7.08	2.34485e+06	2.0858e+06	1.23397e+06
Q01853	Transitional endoplasmic reticulum ATPase OS=Mus musculus OX=10090 GN=Vcp PE=1 SV=4	24	17	27	17	806	89.3	5.26	1.11585e+07	9.92046e+06	1.2084e+07
A2AVJ7	Ribosome-binding protein 1 OS=Mus musculus OX=10090 GN=Rrbp1 PE=1 SV=1	8	11	23	11	1464	158.3	9.19	1.97656e+07	1.75463e+07	1.89233e+07
Q62261	Spectrin beta chain, non-erythrocytic 1 OS=Mus musculus OX=10090 GN=Sptbn1 PE=1 SV=2	20	40	69	40	2363	274.1	5.58	53031559	4.69679e+07	3.70565e+07
Q91YR1	Twinfilin-1 OS=Mus musculus OX=10090 GN=Twf1 PE=1 SV=2	4	1	2	1	350	40.1	6.67	651733	576895	152615
Q545F8	40S ribosomal protein S4 OS=Mus musculus OX=10090 GN=Rps4x PE=2 SV=1	37	9	19	9	245	27.5	9.94	2.13276e+07	1.87967e+07	4.58372e+07
Q8BYK6	YTH domain-containing family protein 3 OS=Mus musculus OX=10090 GN=Ythdf3 PE=1 SV=2	13	6	8	4	585	63.9	9.04	7.60056e+06	6.67185e+06	7.91341e+06
Q3UAC4	RNA helicase OS=Mus musculus OX=10090 GN=Ddx41 PE=2 SV=1	6	4	4	4	622	69.7	6.61	2.08451e+06	1.8281e+06	2.06423e+06
Q921F4	Heterogeneous nuclear ribonucleoprotein L-like OS=Mus musculus OX=10090 GN=Hnrnpll PE=1 SV=3	15	7	11	7	591	64.1	5.85	1.55119e+07	1.35941e+07	1.21417e+07
Q8BH59	Calcium-binding mitochondrial carrier protein Aralar1 OS=Mus musculus OX=10090 GN=Slc25a12 PE=1 SV=1	4	3	6	2	677	74.5	8.25	498114	436291	376840
A0A087WQ01	Inactive tyrosine-protein kinase PEAK1 OS=Mus musculus OX=10090 GN=Peak1 PE=1 SV=1	1	1	1	1	705	78.8	5.92	1.27019e+06	1.11011e+06	881104
Q569Z6	Thyroid hormone receptor-associated protein 3 OS=Mus musculus OX=10090 GN=Thrap3 PE=1 SV=1	2	2	4	2	951	108.1	10.17	3.21726e+06	2.81135e+06	3.11406e+06
Q8C140	Uncharacterized protein OS=Mus musculus OX=10090 GN=Slc25a13 PE=2 SV=1	7	5	9	4	675	74.3	8.6	2705635	2.35966e+06	3.35537e+06
P62855	40S ribosomal protein S26 OS=Mus musculus OX=10090 GN=Rps26 PE=1 SV=3	8	1	3	1	115	13	11	2.40691e+06	2.09851e+06	4.69116e+06
Q8CD23	Nucleolin OS=Mus musculus OX=10090 GN=Ncl PE=2 SV=1	13	10	23	10	707	76.8	4.79	3.02619e+07	2.6298e+07	3.32701e+07
Q3TQW3	Polypyrimidine tract-binding protein 1 OS=Mus musculus OX=10090 GN=Ptbp1 PE=2 SV=1	20	8	26	5	520	55.5	8.9	1.17761e+08	1.02249e+08	7.24548e+07
O88477	Insulin-like growth factor 2 mRNA-binding protein 1 OS=Mus musculus OX=10090 GN=Igf2bp1 PE=1 SV=1	28	16	43	15	577	63.4	9.2	7.92861e+07	6.87782e+07	5.83102e+07
Q9CU62	Structural maintenance of chromosomes protein 1A OS=Mus musculus OX=10090 GN=Smc1a PE=1 SV=4	6	7	12	7	1233	143.1	7.64	6.60588e+06	5.72824e+06	7.40342e+06
Q922B2	Aspartate--tRNA ligase, cytoplasmic OS=Mus musculus OX=10090 GN=Dars1 PE=1 SV=2	10	5	5	5	501	57.1	6.49	2.27134e+06	1.96839e+06	1.15708e+06
Q3U094	Actin-related protein 2/3 complex subunit OS=Mus musculus OX=10090 GN=Arpc1b PE=2 SV=1	14	4	7	4	372	41	8.15	2.45131e+06	2.12153e+06	1.70474e+06
Q80X90	Filamin-B OS=Mus musculus OX=10090 GN=Flnb PE=1 SV=3	13	29	60	23	2602	277.7	5.71	2.23594e+07	1.93344e+07	1.24602e+07
Q3U9N8	Inosine-5'-monophosphate dehydrogenase OS=Mus musculus OX=10090 GN=Impdh2 PE=2 SV=1	4	2	3	2	514	55.7	7.28	1.57883e+06	1.36433e+06	400637
A0A1L1SQA8	40S ribosomal protein S25 OS=Mus musculus OX=10090 GN=Rps25 PE=1 SV=1	30	3	5	3	93	10.3	9.99	5.3372e+06	4.60814e+06	1.45081e+07
P62830	60S ribosomal protein L23 OS=Mus musculus OX=10090 GN=Rpl23 PE=1 SV=1	36	4	6	4	140	14.9	10.51	2328859	2.00977e+06	8.44394e+06
P63242	Eukaryotic translation initiation factor 5A-1 OS=Mus musculus OX=10090 GN=Eif5a PE=1 SV=2	23	2	4	2	154	16.8	5.24	508829	436640	754397
E9QAT4	Protein transport protein Sec16A OS=Mus musculus OX=10090 GN=Sec16a PE=1 SV=1	5	14	25	14	2357	254	5.81	3.10572e+07	2.66481e+07	4.21682e+07
Q9QUJ7	Long-chain-fatty-acid--CoA ligase 4 OS=Mus musculus OX=10090 GN=Acsl4 PE=1 SV=2	4	2	2	2	711	79	8.28	430786	369368	344343
Q3UGT1	Carnitine O-palmitoyltransferase OS=Mus musculus OX=10090 GN=Cpt1a PE=2 SV=1	1	1	1	1	773	88.2	8.54	778490	666378
P47856	Glutamine--fructose-6-phosphate aminotransferase [isomerizing] 1 OS=Mus musculus OX=10090 GN=Gfpt1 PE=1 SV=3	3	2	2	2	697	78.5	6.84	484067	414097	497989
Q8C8U0	Liprin-beta-1 OS=Mus musculus OX=10090 GN=Ppfibp1 PE=1 SV=3	1	1	1	1	969	108.5	5.49	343285	293549	776722
Q3TET0	T-complex protein 1 subunit eta OS=Mus musculus OX=10090 GN=Cct7 PE=2 SV=1	10	5	8	5	544	59.6	7.84	2.32178e+06	1.98285e+06	2.06189e+06
Q6UL10	AHNAK (Fragment) OS=Mus musculus OX=10090 GN=Ahnak PE=4 SV=1	6	4	14	4	2106	224	6.46	4.22236e+06	3.59465e+06	2.4681e+06
Q70FJ1	A-kinase anchor protein 9 OS=Mus musculus OX=10090 GN=Akap9 PE=1 SV=2	0	1	1	1	3797	435.9	5.03	705040	599932	348562
Q8VIJ6	Splicing factor, proline- and glutamine-rich OS=Mus musculus OX=10090 GN=Sfpq PE=1 SV=1	21	15	34	14	699	75.4	9.44	1.01167e+08	8.59258e+07	8.60555e+07
Q8C290	Uncharacterized protein OS=Mus musculus OX=10090 GN=Hnrnpu PE=2 SV=1	18	14	37	1	800	87.9	6.24	4.34753e+07	3.67444e+07	4.68944e+07
Q61782	Type I epidermal keratin mRNA, 3'end (Fragment) OS=Mus musculus OX=10090 PE=2 SV=1	47	4	14	1	93	10.7	6.3	10742637	9.06312e+06	6.46315e+06
A0A140LHA2	Mitotic checkpoint protein BUB3 OS=Mus musculus OX=10090 GN=Bub3 PE=1 SV=1	13	4	5	4	324	36.7	6.84	1.3483e+06	1.13587e+06	886550
Q8BFZ3	Beta-actin-like protein 2 OS=Mus musculus OX=10090 GN=Actbl2 PE=1 SV=1	25	6	43	2	376	42	5.49	1.83036e+06	1.53951e+06	801102
P43247	DNA mismatch repair protein Msh2 OS=Mus musculus OX=10090 GN=Msh2 PE=1 SV=1	1	1	2	1	935	104.1	5.96	520565	437430	437485
Q8BQK0	Uncharacterized protein OS=Mus musculus OX=10090 GN=Asph PE=2 SV=1	11	9	23	9	725	81.4	5.14	3.19473e+07	2.66933e+07	4.29007e+07
Q3THE2	Myosin regulatory light chain 12B OS=Mus musculus OX=10090 GN=Myl12b PE=1 SV=2	44	6	18	6	172	19.8	4.84	3.324e+07	2.76906e+07	1.98164e+07
Q6IFX2	Keratin, type I cytoskeletal 42 OS=Mus musculus OX=10090 GN=Krt42 PE=1 SV=1	30	15	46	5	452	50.1	5.16	1.99783e+07	1.66419e+07	2.2841e+07
Q3UPR7	Transmembrane protein 102 OS=Mus musculus OX=10090 GN=Tmem102 PE=1 SV=2	3	1	1	1	509	54.9	5.43	1.16444e+06	968436	499821
A2A6U5	Septin-9 (Fragment) OS=Mus musculus OX=10090 GN=Septin9 PE=1 SV=1	4	1	1	1	242	27.6	8.6	648676	538327	239651
Q8K2L4	RNA helicase (Fragment) OS=Mus musculus OX=10090 GN=Ddx21 PE=1 SV=1	5	3	6	3	689	75.8	9.31	1.36305e+06	1.12874e+06	2.1309e+06
D3Z6D2	Double-stranded RNA-binding protein Staufen homolog 2 OS=Mus musculus OX=10090 GN=Stau2 PE=1 SV=1	7	3	6	3	511	56.2	9.66	2.07496e+06	1.71709e+06	1.69946e+06
B1AU25	Apoptosis-inducing factor 1, mitochondrial OS=Mus musculus OX=10090 GN=Aifm1 PE=1 SV=1	7	4	4	4	608	66.1	9.11	2.09619e+06	1.73131e+06	647249
A0A1L1STE4	Interleukin enhancer-binding factor 3 OS=Mus musculus OX=10090 GN=Ilf3 PE=1 SV=1	21	18	56	18	908	97.4	8.92	69633980	5.73025e+07	7.91782e+07
Q3ULL6	UPF3 regulator of nonsense transcripts homolog B (yeast) OS=Mus musculus OX=10090 GN=Upf3b PE=1 SV=1	4	2	4	2	472	57	9.44	777631	639849	767269
I7HLV2	60S ribosomal protein L10 (Fragment) OS=Mus musculus OX=10090 GN=Rpl10 PE=1 SV=1	22	4	9	4	201	23.1	10.01	2.6783e+06	2.19787e+06	6.50062e+06
Q6PB66	Leucine-rich PPR motif-containing protein, mitochondrial OS=Mus musculus OX=10090 GN=Lrpprc PE=1 SV=2	6	10	22	10	1392	156.5	6.83	5.63564e+07	4.62331e+07	5.37895e+07
B2RQ83	Gem (Nuclear organelle) associated protein 5 OS=Mus musculus OX=10090 GN=Gemin5 PE=2 SV=1	2	3	6	3	1502	166.4	6.71	1.37013e+06	1.12325e+06	1.40268e+06
Z4YJT3	La-related protein 1 OS=Mus musculus OX=10090 GN=Larp1 PE=1 SV=1	17	16	34	16	1072	121.1	8.79	5.83787e+07	4.77796e+07	7.007e+07
Q9D3B1	Very-long-chain (3R)-3-hydroxyacyl-CoA dehydratase 2 OS=Mus musculus OX=10090 GN=Hacd2 PE=1 SV=1	5	1	2	1	254	28.4	9.58	3.52427e+06	2.88024e+06	3.66885e+06
Q8CGF4	Sec24 related gene family, member C (S. cerevisiae) OS=Mus musculus OX=10090 GN=Sec24c PE=2 SV=1	1	1	1	1	1096	118.5	6.84	597567	486716	241793
A0A0R4J119	Cytoplasmic FMR1-interacting protein OS=Mus musculus OX=10090 GN=Cyfip1 PE=1 SV=1	3	3	5	3	1251	144.8	6.95	704955	574009	406559
Q9EP71	Ankycorbin OS=Mus musculus OX=10090 GN=Rai14 PE=1 SV=1	12	12	30	12	979	108.8	6.27	3.42813e+07	2.78704e+07	3.38266e+07
D3YTP8	U6 snRNA-associated Sm-like protein LSm4 (Fragment) OS=Mus musculus OX=10090 GN=Lsm4 PE=1 SV=8	7	1	2	1	96	11.1	8.88	2.54757e+06	2.06643e+06	3.38065e+06
Q9JLI8	Squamous cell carcinoma antigen recognized by T-cells 3 OS=Mus musculus OX=10090 GN=Sart3 PE=1 SV=1	7	8	14	8	962	109.6	5.24	5.61715e+06	4.55175e+06	6.89127e+06
G3UXR7	Coiled-coil domain-containing protein 9 (Fragment) OS=Mus musculus OX=10090 GN=Ccdc9 PE=1 SV=1	12	1	1	1	99	11.2	9.74	582756	471895	457253
Q3TPF5	Methyltransf_25 domain-containing protein OS=Mus musculus OX=10090 GN=Prmt1 PE=2 SV=1	7	2	2	2	345	39.3	5.58	739390	598699	485092
Q3THK7	GMP synthase [glutamine-hydrolyzing] OS=Mus musculus OX=10090 GN=Gmps PE=1 SV=2	1	1	1	1	693	76.7	6.73	367509	296395	153573
A0A087WPW5	Kinectin OS=Mus musculus OX=10090 GN=Ktn1 PE=1 SV=1	3	4	6	4	1252	143.7	6.13	2.73221e+06	2.19583e+06	3.42066e+06
O55143	Sarcoplasmic/endoplasmic reticulum calcium ATPase 2 OS=Mus musculus OX=10090 GN=Atp2a2 PE=1 SV=2	11	10	23	10	1044	114.8	5.34	7.28295e+06	5.84928e+06	5.29402e+06
P16381	Putative ATP-dependent RNA helicase Pl10 OS=Mus musculus OX=10090 GN=D1Pas1 PE=1 SV=1	30	21	62	1	660	73.1	7.18	5054593	4.04034e+06	2.03392e+06
Q9ESW4	Acylglycerol kinase, mitochondrial OS=Mus musculus OX=10090 GN=Agk PE=1 SV=1	3	1	3	1	421	46.9	8.4	497208	396939	576853
B2M1R6	Heterogeneous nuclear ribonucleoprotein K OS=Mus musculus OX=10090 GN=Hnrnpk PE=1 SV=1	53	20	89	20	440	48.5	5.54	4.84582e+08	3.86573e+08	4.35053e+08
P63154	Crooked neck-like protein 1 OS=Mus musculus OX=10090 GN=Crnkl1 PE=1 SV=1	2	1	1	1	690	83.4	6.93	4974707	3.96472e+06	3.57488e+06
Q9D883	Splicing factor U2AF 35 kDa subunit OS=Mus musculus OX=10090 GN=U2af1 PE=1 SV=4	20	4	7	4	239	27.8	8.81	5.53867e+06	4.40402e+06	3.62588e+06
A0A0A6YXY3	Structural maintenance of chromosomes protein 4 (Fragment) OS=Mus musculus OX=10090 GN=Smc4 PE=1 SV=1	24	3	5	1	109	12.1	6.77	1.36723e+06	1.08551e+06	1.83711e+06
Q3TNK2	Uncharacterized protein OS=Mus musculus OX=10090 GN=Wdr1 PE=2 SV=1	5	2	2	2	606	66.3	6.73	1.26247e+06	1.00213e+06	227752
P62754	40S ribosomal protein S6 OS=Mus musculus OX=10090 GN=Rps6 PE=1 SV=1	26	7	17	7	249	28.7	10.84	1.84643e+07	1.4652e+07	3.25643e+07
Q8CEE5	Uncharacterized protein OS=Mus musculus OX=10090 GN=Zc3h7a PE=2 SV=1	6	5	9	5	870	99.2	7.61	7.19262e+06	5.70092e+06	7.74872e+06
A0A1D5RM97	Non-specific serine/threonine protein kinase OS=Mus musculus OX=10090 GN=Mast3 PE=1 SV=1	1	1	2	1	1305	142.5	8.65	354344	280204	354450
F7BGR7	Predicted gene 21992 OS=Mus musculus OX=10090 GN=Gm21992 PE=4 SV=1	9	3	4	2	477	52.8	7.3	740122	584675	414454
A0A0G2JGX4	Sodium/potassium-transporting ATPase subunit alpha OS=Mus musculus OX=10090 GN=Atp1a3 PE=1 SV=1	2	1	2	1	1026	112.9	5.41	224856	177588
E9Q557	Desmoplakin OS=Mus musculus OX=10090 GN=Dsp PE=1 SV=1	6	20	30	20	2883	332.7	6.8	2.15031e+07	1.69771e+07	2.50545e+07
G3UXA6	Polypyrimidine tract-binding protein 3 OS=Mus musculus OX=10090 GN=Ptbp3 PE=1 SV=1	6	4	12	1	554	59.7	8.94	887949	700571	1.10431e+06
Q8BU81	Kinesin-like protein OS=Mus musculus OX=10090 GN=Kif9 PE=2 SV=1	2	1	1	1	711	80.1	8.4	511383	402811	382017
P61620	Protein transport protein Sec61 subunit alpha isoform 1 OS=Mus musculus OX=10090 GN=Sec61a1 PE=1 SV=2	4	2	4	2	476	52.2	8.06	1.65002e+06	1.29659e+06	1.98112e+06
P38647	Stress-70 protein, mitochondrial OS=Mus musculus OX=10090 GN=Hspa9 PE=1 SV=3	31	16	33	15	679	73.4	6.07	3.00531e+07	2.35625e+07	2.22971e+07
A0A2I3BPG9	Ribosomal protein L36A, pseudogene 1 OS=Mus musculus OX=10090 GN=Rpl36a-ps1 PE=3 SV=1	16	2	2	2	106	12.4	10.51	1.141e+06	894345	1.99174e+06
Q64475	Histone H2B type 1-B OS=Mus musculus OX=10090 GN=H2bc3 PE=1 SV=3	47	6	17	6	126	13.9	10.32	7.1231e+07	5.57802e+07	1.13385e+08
Q3TIT3	Uncharacterized protein OS=Mus musculus OX=10090 GN=Ehd1 PE=2 SV=1	6	3	6	2	534	60.6	7.09	1.09228e+06	855126	420487
Q91WD5	NADH dehydrogenase [ubiquinone] iron-sulfur protein 2, mitochondrial OS=Mus musculus OX=10090 GN=Ndufs2 PE=1 SV=1	2	1	1	1	463	52.6	6.99	511350	399641
Z4YKC4	Eukaryotic translation initiation factor 4 gamma 3 OS=Mus musculus OX=10090 GN=Eif4g3 PE=1 SV=1	4	7	16	3	1567	173.4	5.53	2.47091e+06	1.92756e+06	2.44572e+06
Q9JIK9	28S ribosomal protein S34, mitochondrial OS=Mus musculus OX=10090 GN=Mrps34 PE=1 SV=1	7	2	2	2	218	25.8	10.43	1.41968e+07	1.10652e+07	3.0314e+07
Q921M3	Splicing factor 3B subunit 3 OS=Mus musculus OX=10090 GN=Sf3b3 PE=1 SV=1	1	1	1	1	1217	135.5	5.26	247101	192492	194226
Q6NVF9	Cleavage and polyadenylation specificity factor subunit 6 OS=Mus musculus OX=10090 GN=Cpsf6 PE=1 SV=1	7	3	4	3	551	59.1	7.15	1.97113e+06	1.53448e+06	397177
Q9D7N3	28S ribosomal protein S9, mitochondrial OS=Mus musculus OX=10090 GN=Mrps9 PE=1 SV=3	8	3	4	3	390	44.9	8.81	3.15829e+06	2.45843e+06	2.39518e+06
B1AXZ5	ELAV-like protein OS=Mus musculus OX=10090 GN=Elavl2 PE=1 SV=1	2	1	2	1	389	42.6	9.04	949126	738779	761465
Q9CRE9	Protein-synthesizing GTPase (Fragment) OS=Mus musculus OX=10090 GN=Eif2s3x PE=2 SV=1	4	1	1	1	370	40.1	8.07	1.06349e+06	824989	659916
Q62029	Polyadenylate-binding protein OS=Mus musculus OX=10090 GN=Pabpc2 PE=1 SV=1	16	9	44	1	628	69	8.78	1.68302e+07	1.30345e+07	1.71916e+07
O55201	Transcription elongation factor SPT5 OS=Mus musculus OX=10090 GN=Supt5h PE=1 SV=1	5	3	5	3	1082	120.6	5.05	511528	395813	580002
G3UZI2	Heterogeneous nuclear ribonucleoprotein Q OS=Mus musculus OX=10090 GN=Syncrip PE=1 SV=1	42	19	55	15	527	58.7	7.56	7.32849e+07	5.65718e+07	6.39411e+07
Q91W50	Cold shock domain-containing protein E1 OS=Mus musculus OX=10090 GN=Csde1 PE=1 SV=1	19	15	31	15	798	88.7	6.37	2.07109e+07	1.59772e+07	2.521e+07
Q80Y09	Pdcd6ip protein OS=Mus musculus OX=10090 GN=Pdcd6ip PE=2 SV=1	6	5	10	5	872	96.3	6.52	3.1208e+06	2.40449e+06	1.75566e+06
A2ASW6	Mitogen-activated protein kinase kinase kinase 20 (Fragment) OS=Mus musculus OX=10090 GN=Map3k20 PE=1 SV=8	15	1	2	1	74	8.4	7.18	446275	343505	241589
Q8VI89	Kinesin superfamily protein 1C OS=Mus musculus OX=10090 GN=Kif1c PE=2 SV=1	2	2	4	2	1100	122.4	7.11	1.12544e+06	865229	1.15753e+06
A0A1Y7VK55	Nuclear factor 1 OS=Mus musculus OX=10090 GN=Nfic PE=1 SV=1	5	2	3	2	461	51.3	8.31	1.75633e+06	1.3497e+06	1.73245e+06
A0A0U1RNS3	Aminopeptidase N (Fragment) OS=Mus musculus OX=10090 GN=Anpep PE=1 SV=1	4	1	1	1	207	23.6	5.66	514317	395143	986684
Q8C952	Flap endonuclease 1 OS=Mus musculus OX=10090 GN=Fen1 PE=2 SV=1	2	1	1	1	380	42.6	8.34	3.45898e+06	2.65481e+06	3.46172e+06
Q9DBR7	Protein phosphatase 1 regulatory subunit 12A OS=Mus musculus OX=10090 GN=Ppp1r12a PE=1 SV=2	10	11	23	11	1029	114.9	5.49	1.33276e+07	1.01871e+07	1.68077e+07
Q6NVF8	Pftk1 protein OS=Mus musculus OX=10090 GN=Cdk14 PE=2 SV=1	2	1	3	1	423	47.7	8.92	786584	601100	640670
Q8BSH9	Nucleosome assembly protein 1-like 1 OS=Mus musculus OX=10090 GN=Nap1l1 PE=1 SV=1	7	2	2	2	383	44.6	4.56	1.07837e+06	820179	305653
Q00899	Transcriptional repressor protein YY1 OS=Mus musculus OX=10090 GN=Yy1 PE=1 SV=1	2	1	2	1	414	44.7	6.29	855524	650330	1.04715e+06
Q6ZQ61	MKIAA0723 protein (Fragment) OS=Mus musculus OX=10090 GN=Matr3 PE=2 SV=1	19	15	30	15	852	95.2	6.27	1.9518e+07	1.48291e+07	2.29108e+07
O35286	Pre-mRNA-splicing factor ATP-dependent RNA helicase DHX15 OS=Mus musculus OX=10090 GN=Dhx15 PE=1 SV=2	21	15	27	15	795	90.9	7.46	1.49006e+07	1.13197e+07	1.77523e+07
Q8R326	Paraspeckle component 1 OS=Mus musculus OX=10090 GN=Pspc1 PE=1 SV=1	3	2	3	1	523	58.7	6.67	372549	282866	196810
Q3UR29	Nucleolar GTP-binding protein 1 (Fragment) OS=Mus musculus OX=10090 GN=Gtpbp4 PE=2 SV=1	17	7	11	7	453	53.1	8.66	5.48651e+06	4.16318e+06	5.54995e+06
A0A0G2JGL8	RNA helicase OS=Mus musculus OX=10090 GN=Dhx30 PE=1 SV=1	26	30	70	28	1186	132.9	8.59	7.63386e+07	5.76427e+07	8.82938e+07
Q99LF8	Polyadenylate-binding protein OS=Mus musculus OX=10090 GN=Pabpc4 PE=2 SV=1	41	23	66	14	660	72.2	9.38	1.02973e+08	7.77424e+07	9.51503e+07
Q8VHX6	Filamin-C OS=Mus musculus OX=10090 GN=Flnc PE=1 SV=3	3	8	17	1	2726	290.9	5.95	5519221	4.16421e+06	3.44447e+06
Q02257	Junction plakoglobin OS=Mus musculus OX=10090 GN=Jup PE=1 SV=3	24	14	31	14	745	81.7	6.14	1.06995e+07	8.07094e+06	1.43662e+07
Q8VDP4	Cell cycle and apoptosis regulator protein 2 OS=Mus musculus OX=10090 GN=Ccar2 PE=1 SV=2	6	5	7	5	922	102.9	5.25	3.26161e+06	2.45603e+06	6.07175e+06
B2RRE7	OTU domain-containing protein 4 OS=Mus musculus OX=10090 GN=Otud4 PE=1 SV=1	1	1	2	1	1107	123	6.76	849176	639053	860203
Q3U4T5	PUM-HD domain-containing protein (Fragment) OS=Mus musculus OX=10090 GN=Pum1 PE=2 SV=1	12	10	17	6	1092	116.3	6.77	1.05641e+07	7.94986e+06	1.6895e+07
P11983	T-complex protein 1 subunit alpha OS=Mus musculus OX=10090 GN=Tcp1 PE=1 SV=3	3	2	2	2	556	60.4	6.16	1482213	1.11474e+06	1.16807e+06
Q6P1J1	Crmp1 protein OS=Mus musculus OX=10090 GN=Crmp1 PE=1 SV=1	2	1	1	1	686	74.2	6.81	422285	317327	668226
Q6PGC1	ATP-dependent RNA helicase DHX29 OS=Mus musculus OX=10090 GN=Dhx29 PE=1 SV=1	1	1	3	1	1365	153.9	7.94	706109	529387	1.21659e+06
Q4V9X9	Rpl23a protein (Fragment) OS=Mus musculus OX=10090 GN=Rpl23a PE=2 SV=1	23	3	6	3	155	17.6	10.45	2.38583e+06	1.78729e+06	8.81362e+06
E9PXY8	Ubiquitin carboxyl-terminal hydrolase 7 OS=Mus musculus OX=10090 GN=Usp7 PE=1 SV=1	1	2	3	2	1143	132.8	5.66	1.63594e+06	1.22442e+06	1.58223e+06
P27641	X-ray repair cross-complementing protein 5 OS=Mus musculus OX=10090 GN=Xrcc5 PE=1 SV=4	1	1	1	1	732	83	5.16	306484	229311	318342
P62141	Serine/threonine-protein phosphatase PP1-beta catalytic subunit OS=Mus musculus OX=10090 GN=Ppp1cb PE=1 SV=3	7	2	2	1	327	37.2	6.19	730825	546129	499173
Q497V5	S1 RNA-binding domain-containing protein 1 OS=Mus musculus OX=10090 GN=Srbd1 PE=2 SV=3	1	1	1	1	982	110.2	8.78	900006	670698	976395
Q9Z2K1	Keratin, type I cytoskeletal 16 OS=Mus musculus OX=10090 GN=Krt16 PE=1 SV=3	16	8	27	3	469	51.6	5.2	2.17029e+07	1.61313e+07	2.29129e+07
Q497E1	40S ribosomal protein S23 OS=Mus musculus OX=10090 GN=Rps23 PE=2 SV=1	8	1	3	1	143	15.8	10.37	736644	546684	882058
Q3ULS2	Structural maintenance of chromosomes protein OS=Mus musculus OX=10090 GN=Smc2 PE=2 SV=1	3	3	4	3	1233	139.2	8.4	1.5062e+06	1.11252e+06	1.08107e+06
Q9Z1R9	Protease, serine 1 (trypsin 1) OS=Mus musculus OX=10090 GN=Prss1 PE=1 SV=1	8	1	2	1	246	26.1	4.94	11298445	8.3088e+06
Q3THB3	Uncharacterized protein OS=Mus musculus OX=10090 GN=Hnrnpm PE=1 SV=1	41	29	65	29	690	73.7	8.75	1.52854e+08	1.12033e+08	1.49638e+08
P62281	40S ribosomal protein S11 OS=Mus musculus OX=10090 GN=Rps11 PE=1 SV=3	28	4	8	4	158	18.4	10.3	8.69984e+06	6.37227e+06	1.73837e+07
Q05186	Reticulocalbin-1 OS=Mus musculus OX=10090 GN=Rcn1 PE=1 SV=1	5	2	4	2	325	38.1	4.84	6.50788e+06	4.75956e+06	3.56379e+06
Q9D6G1	Uncharacterized protein OS=Mus musculus OX=10090 GN=Hnrnpab PE=2 SV=1	13	3	6	2	276	29.9	6.42	1.79968e+06	1.31566e+06	1.79822e+06
Q60598	Src substrate cortactin OS=Mus musculus OX=10090 GN=Cttn PE=1 SV=2	16	10	23	10	546	61.2	5.4	2.22412e+07	1.62333e+07	1.85298e+07
Q3UXI9	DZF domain-containing protein OS=Mus musculus OX=10090 GN=Ilf2 PE=2 SV=1	33	9	18	9	390	43	5.14	1.20597e+07	8.75235e+06	8.72929e+06
G3X956	FACT complex subunit OS=Mus musculus OX=10090 GN=Supt16 PE=1 SV=1	4	4	7	4	1047	119.8	5.66	1.65356e+06	1.19939e+06	2.67077e+06
O35295	Transcriptional activator protein Pur-beta OS=Mus musculus OX=10090 GN=Purb PE=1 SV=3	3	1	1	1	324	33.9	5.43	2.66343e+06	1.92975e+06	3.11794e+06
B9EIU1	Glutamyl-tRNA synthetase OS=Mus musculus OX=10090 GN=Eprs PE=2 SV=1	5	8	14	8	1512	169.9	7.59	9.07356e+06	6.56485e+06	3.71022e+06
P67984	60S ribosomal protein L22 OS=Mus musculus OX=10090 GN=Rpl22 PE=1 SV=2	19	2	5	2	128	14.8	9.19	1.53652e+06	1.11098e+06	3.97156e+06
Q3TLQ9	RRM domain-containing protein OS=Mus musculus OX=10090 GN=Eif4b PE=2 SV=1	4	2	3	2	611	68.8	5.67	2.20424e+08	1.58882e+08	5.00655e+08
Q3ULW0	GTP-binding nuclear protein Ran OS=Mus musculus OX=10090 GN=Ran PE=2 SV=1	10	2	3	2	216	24.3	7.9	2.64997e+06	1.90952e+06	3.58214e+06
A0A0G2JF23	Malate dehydrogenase (Fragment) OS=Mus musculus OX=10090 GN=Mdh2 PE=1 SV=1	5	1	1	1	199	21	8.68	580673	416435	481785
P61358	60S ribosomal protein L27 OS=Mus musculus OX=10090 GN=Rpl27 PE=1 SV=2	6	1	2	1	136	15.8	10.56	566275	405734	1.14511e+06
Q6PCN7	Helicase-like transcription factor OS=Mus musculus OX=10090 GN=Hltf PE=1 SV=1	3	4	8	4	1003	113.2	8.09	1.67437e+06	1.19427e+06	1.30076e+06
Q3TI61	26S proteasome non-ATPase regulatory subunit 2 OS=Mus musculus OX=10090 GN=Psmd2 PE=2 SV=1	3	2	2	2	908	100.2	5.2	654648	466358
Q9ESC4	ERA-like protein 1 OS=Mus musculus OX=10090 GN=Eral1 PE=2 SV=1	4	1	2	1	248	27.9	8.43	744482	528731	580649
Q3TH56	Uncharacterized protein OS=Mus musculus OX=10090 GN=Hspa8 PE=2 SV=1	46	23	66	17	646	70.8	5.41	1.37523e+08	9.73507e+07	9.66387e+07
Q922J9	Fatty acyl-CoA reductase 1 OS=Mus musculus OX=10090 GN=Far1 PE=1 SV=1	6	3	7	3	515	59.4	9.19	1.70625e+06	1.20694e+06	1.65802e+06
Q6A0A9	Constitutive coactivator of PPAR-gamma-like protein 1 OS=Mus musculus OX=10090 GN=FAM120A PE=1 SV=2	23	21	66	21	1112	121.6	8.92	8.45089e+07	5.97162e+07	8.16359e+07
P97461	40S ribosomal protein S5 OS=Mus musculus OX=10090 GN=Rps5 PE=1 SV=3	19	4	7	4	204	22.9	9.72	7.62674e+06	5.38888e+06	1.88144e+07
O70305	Ataxin-2 OS=Mus musculus OX=10090 GN=Atxn2 PE=1 SV=1	10	13	29	12	1285	136.4	9.55	2.21393e+07	1.56172e+07	2.82526e+07
Q6P5B5	Fragile X mental retardation syndrome-related protein 2 OS=Mus musculus OX=10090 GN=Fxr2 PE=1 SV=1	30	16	38	1	674	74.2	6.23	2.68091e+07	1.88857e+07	1.99895e+07
Q3U630	Threonyl-tRNA synthetase OS=Mus musculus OX=10090 GN=Tars PE=2 SV=1	6	4	5	4	722	83.3	7.47	2.37454e+06	1.67211e+06	1.20253e+06
Q3UW40	TRASH domain-containing protein OS=Mus musculus OX=10090 GN=Rpl24 PE=2 SV=1	29	5	9	5	160	18.2	11.05	5.01308e+06	3.5254e+06	1.56994e+07
A0A571BG24	LIM and calponin homology domains-containing protein 1 OS=Mus musculus OX=10090 GN=Limch1 PE=1 SV=1	2	3	4	3	1511	168.4	5.41	238480	167602	341350
P29341	Polyadenylate-binding protein 1 OS=Mus musculus OX=10090 GN=Pabpc1 PE=1 SV=2	50	28	104	13	636	70.6	9.5	5.946e+08	4.16977e+08	5.18494e+08
Q3TVZ1	Catalase OS=Mus musculus OX=10090 GN=Cat PE=2 SV=1	7	3	6	3	527	59.7	7.88	938744	658302	1.52744e+06
Q5M9N5	60S ribosomal protein L28 OS=Mus musculus OX=10090 GN=Rpl28 PE=2 SV=1	19	3	5	3	137	15.7	12.02	1891529	1.32194e+06	4.68173e+06
A0A0A0MQA5	Tubulin alpha chain (Fragment) OS=Mus musculus OX=10090 GN=Tuba4a PE=1 SV=1	39	14	55	3	477	52.9	5.19	9764437	6.81632e+06	9.06776e+06
Q3UJK2	HABP4_PAI-RBP1 domain-containing protein OS=Mus musculus OX=10090 GN=Serbp1 PE=2 SV=1	23	8	16	8	392	42.9	8.44	1.68868e+07	1.17836e+07	3.42669e+06
Q8BFR5	Elongation factor Tu, mitochondrial OS=Mus musculus OX=10090 GN=Tufm PE=1 SV=1	28	11	22	11	452	49.5	7.56	2.57347e+07	1.7922e+07	1.29585e+07
Q3U7K7	E3 ubiquitin-protein ligase TRIM21 OS=Mus musculus OX=10090 GN=Trim21 PE=1 SV=1	2	1	2	1	462	53.3	6.7	8514210	5.92537e+06	3.73979e+06
D3Z2H2	Catenin delta-1 OS=Mus musculus OX=10090 GN=Ctnnd1 PE=1 SV=1	14	12	26	12	884	98.8	7.33	1.83058e+07	1.27298e+07	2.09356e+07
Q6P5D3	Putative ATP-dependent RNA helicase DHX57 OS=Mus musculus OX=10090 GN=Dhx57 PE=1 SV=2	5	6	12	5	1388	155.7	7.87	8049284	5.59027e+06	7.69308e+06
A0A286YDF5	Myoferlin OS=Mus musculus OX=10090 GN=Myof PE=1 SV=1	1	1	1	1	2061	234.4	6.14	388576	269681	153763
Q3UK67	Splicing factor 1 OS=Mus musculus OX=10090 GN=Sf1 PE=2 SV=1	7	5	11	5	639	68.4	8.98	1.39321e+07	9.66623e+06	4.05865e+06
Q3UMI7	Tr-type G domain-containing protein OS=Mus musculus OX=10090 GN=Eef2 PE=2 SV=1	16	13	24	13	858	95.3	6.93	1.47159e+07	1.0169e+07	8.36897e+06
A2AT37	Regulator of nonsense transcripts 2 OS=Mus musculus OX=10090 GN=Upf2 PE=1 SV=1	5	6	13	6	1269	147.5	5.64	2.89349e+06	1.9965e+06	3.7549e+06
Q3U0V1	Far upstream element-binding protein 2 OS=Mus musculus OX=10090 GN=Khsrp PE=1 SV=2	19	12	23	11	748	76.7	7.33	2.27464e+07	1.56858e+07	1.68495e+07
P26041	Moesin OS=Mus musculus OX=10090 GN=Msn PE=1 SV=3	21	14	25	7	577	67.7	6.6	2.0585e+07	1.41375e+07	1.71599e+07
O70569	Ribosomal protein S14 OS=Mus musculus OX=10090 GN=rps14 PE=3 SV=1	36	4	13	4	151	16.3	10.13	5.983e+06	4.09312e+06	1.17417e+07
P14206	40S ribosomal protein SA OS=Mus musculus OX=10090 GN=Rpsa PE=1 SV=4	20	6	13	6	295	32.8	4.87	7.11904e+06	4.85926e+06	6.88002e+06
Q80X50	Ubiquitin-associated protein 2-like OS=Mus musculus OX=10090 GN=Ubap2l PE=1 SV=1	19	16	46	16	1107	116.7	7.11	7.20336e+07	4.91291e+07	8.68939e+07
D6RGU1	Nucleolysin TIAR OS=Mus musculus OX=10090 GN=Tial1 PE=1 SV=1	6	1	3	1	135	15	6.07	637436	433997	396986
Q91YT7	YTH domain-containing family protein 2 OS=Mus musculus OX=10090 GN=Ythdf2 PE=1 SV=1	9	5	7	3	579	62.2	8.79	1.73047e+06	1.1745e+06	1.47878e+06
A0A1W2P6F6	Myosin light polypeptide 6 OS=Mus musculus OX=10090 GN=Myl6 PE=1 SV=1	53	8	19	8	152	17	4.5	4.28654e+07	2.9085e+07	1.90339e+07
Q3TMM5	Uncharacterized protein OS=Mus musculus OX=10090 GN=Nono PE=2 SV=1	21	10	21	8	473	54.5	8.79	2.97243e+07	2.01255e+07	2.01236e+07
Q3UB67	Uncharacterized protein OS=Mus musculus OX=10090 GN=Rpl3 PE=2 SV=1	27	10	22	10	403	46.1	10.18	2.13441e+07	1.43947e+07	1.89375e+07
Q8BMK4	Cytoskeleton-associated protein 4 OS=Mus musculus OX=10090 GN=Ckap4 PE=1 SV=2	8	5	9	5	575	63.7	5.64	6.10736e+06	4.11861e+06	3.54428e+06
P07724	Albumin OS=Mus musculus OX=10090 GN=Alb PE=1 SV=3	38	21	49	21	608	68.6	6.07	9.63023e+07	6.48383e+07	6.14175e+07
P60867	40S ribosomal protein S20 OS=Mus musculus OX=10090 GN=Rps20 PE=1 SV=1	25	3	8	3	119	13.4	9.94	6.24967e+06	4.20492e+06	1.25528e+07
Q6XLQ8	Calumenin OS=Mus musculus OX=10090 GN=Calu PE=1 SV=1	32	10	25	3	315	37.1	4.59	2.87552e+07	1.93236e+07	2.10181e+07
Q61584	Fragile X mental retardation syndrome-related protein 1 OS=Mus musculus OX=10090 GN=Fxr1 PE=1 SV=2	36	22	53	19	677	76.2	6.98	1.36926e+08	9.19897e+07	1.20798e+08
Q3TTX8	Uncharacterized protein OS=Mus musculus OX=10090 GN=Rbms1 PE=2 SV=1	8	2	3	2	386	41.8	8.69	2.29274e+06	1.53966e+06	1.47646e+06
Q3UR33	Uncharacterized protein OS=Mus musculus OX=10090 GN=Tmpo PE=2 SV=1	11	5	13	5	452	50.3	9.41	2.09152e+07	1.39711e+07	1.33397e+07
P23116	Eukaryotic translation initiation factor 3 subunit A OS=Mus musculus OX=10090 GN=Eif3a PE=1 SV=5	7	9	20	9	1344	161.8	6.77	5.07077e+06	3.37681e+06	3.54997e+06
Q8VC94	60S ribosomal protein L11 OS=Mus musculus OX=10090 GN=Rpl11 PE=2 SV=1	27	3	8	3	167	19	9.8	2.71953e+06	1.80152e+06	5.66242e+06
Q3UX10	Tubulin alpha chain-like 3 OS=Mus musculus OX=10090 GN=Tubal3 PE=2 SV=2	7	3	10	1	446	50	5.58	696825	461125	211262
E9PV04	RNA helicase OS=Mus musculus OX=10090 GN=Eif4a3l1 PE=3 SV=2	21	9	20	8	411	46.8	7.43	9.85737e+06	6.51841e+06	7.58399e+06
Q7TMM9	Tubulin beta-2A chain OS=Mus musculus OX=10090 GN=Tubb2a PE=1 SV=1	45	15	82	1	445	49.9	4.89	1.33654e+06	883617	1.64352e+06
Q80V08	60S ribosomal protein L17 (Fragment) OS=Mus musculus OX=10090 GN=Rpl17 PE=2 SV=1	29	5	11	5	194	22.4	10.33	4.22789e+06	2.79405e+06	1.82252e+07
B2RUG7	Zinc finger RNA binding protein OS=Mus musculus OX=10090 GN=Zfr PE=2 SV=1	2	2	3	2	1052	114.4	9.07	1.29257e+06	845303	1.13662e+06
Q3TKC2	AAA domain-containing protein OS=Mus musculus OX=10090 GN=Psmc3 PE=2 SV=1	2	1	1	1	442	49.5	5.11	195825	127587	506493
P11499	Heat shock protein HSP 90-beta OS=Mus musculus OX=10090 GN=Hsp90ab1 PE=1 SV=3	38	23	54	14	724	83.2	5.03	1.16614e+08	7.58564e+07	2.87602e+07
Q9ERD7	Tubulin beta-3 chain OS=Mus musculus OX=10090 GN=Tubb3 PE=1 SV=1	43	15	67	3	450	50.4	4.93	1.21384e+07	7.88746e+06	8.90712e+06
Q6ZQ32	MKIAA0858 protein (Fragment) OS=Mus musculus OX=10090 GN=Lmo7 PE=2 SV=1	0	1	1	1	1625	184.1	5.69	337913	218750
Q9EPU0	Regulator of nonsense transcripts 1 OS=Mus musculus OX=10090 GN=Upf1 PE=1 SV=2	35	34	84	34	1124	123.9	6.61	1.13821e+08	7.36645e+07	9.50416e+07
E9QAI5	Aspartate carbamoyltransferase OS=Mus musculus OX=10090 GN=Cad PE=1 SV=1	6	9	13	9	2162	236.1	6.49	3.82614e+06	2.47589e+06	2.77517e+06
P27546	Microtubule-associated protein 4 OS=Mus musculus OX=10090 GN=Map4 PE=1 SV=3	2	1	1	1	1125	117.4	4.98	1.39238e+06	900780	1.28539e+06
A0A2I3BR78	Exosome complex exonuclease RRP44 OS=Mus musculus OX=10090 GN=Dis3 PE=1 SV=1	2	1	1	1	566	64.6	6.92	299679	193770
E9QAT0	Synaptic functional regulator FMR1 OS=Mus musculus OX=10090 GN=Fmr1 PE=1 SV=1	21	11	26	8	589	66.1	8.53	2.03474e+07	1.31546e+07	1.32266e+07
Q91WJ7	SPATS2-like protein OS=Mus musculus OX=10090 GN=Spats2l PE=2 SV=2	6	3	6	3	558	61.6	9.69	2.90792e+06	1.87574e+06	833935
Q6URW6	Myosin-14 OS=Mus musculus OX=10090 GN=Myh14 PE=1 SV=1	13	23	78	17	2000	228.4	5.55	9.40617e+07	6.06331e+07	5.96099e+07
A1A4T2	Alpha glucosidase 2 alpha neutral subunit OS=Mus musculus OX=10090 GN=Ganab PE=2 SV=1	4	4	7	4	966	109.3	6.15	4134877	2.65698e+06	1.42143e+06
Q8CJG0	Protein argonaute-2 OS=Mus musculus OX=10090 GN=Ago2 PE=1 SV=3	22	16	42	11	860	97.2	9.19	2.52098e+07	1.61817e+07	2.37878e+07
B9EKE9	RNA helicase OS=Mus musculus OX=10090 GN=Ddx3x PE=2 SV=1	34	23	64	3	661	73	7.18	1.7379e+08	1.1141e+08	1.60705e+08
Q3TQ29	Pumilio homolog 2 OS=Mus musculus OX=10090 GN=Pum2 PE=1 SV=1	6	6	13	2	980	105.6	6.86	1.26466e+06	809272	990981
Q3UM18	Large subunit GTPase 1 homolog OS=Mus musculus OX=10090 GN=Lsg1 PE=1 SV=2	6	4	5	4	644	73.1	6.51	7.90802e+06	5.06033e+06	7.57123e+06
Q9CVB6	Actin-related protein 2/3 complex subunit 2 OS=Mus musculus OX=10090 GN=Arpc2 PE=1 SV=3	7	2	4	2	300	34.3	7.36	964208	616185	746263
Q3TLX1	Nicotinamide phosphoribosyltransferase OS=Mus musculus OX=10090 GN=Nampt PE=2 SV=1	17	6	8	6	491	55.4	7.15	5.08115e+06	3.23931e+06	2.34662e+06
Q8K3G7	Reticulon OS=Mus musculus OX=10090 GN=Rtn4 PE=2 SV=1	2	1	1	1	357	38.5	4.78	426472	271795	438508
Q3TJZ6	Protein FAM98A OS=Mus musculus OX=10090 GN=Fam98a PE=1 SV=1	16	7	23	7	515	55	8.95	5.87543e+07	3.73565e+07	3.81213e+07
Q3TIZ0	Tubulin alpha chain OS=Mus musculus OX=10090 GN=Tuba1c PE=2 SV=1	47	16	64	5	449	49.9	5.1	2.33959e+08	1.4816e+08	1.30348e+08
Q6DI58	Rpl12 protein (Fragment) OS=Mus musculus OX=10090 GN=Rpl12 PE=2 SV=1	11	2	3	2	218	23	10.35	904662	572403	1.28064e+06
D3Z3N4	Heterogeneous nuclear ribonucleoprotein H3 OS=Mus musculus OX=10090 GN=Hnrnph3 PE=1 SV=1	18	4	7	4	346	36.8	6.87	6.70344e+06	4.19828e+06	1.49227e+06
Q3U7N2	MICOS complex subunit MIC60 OS=Mus musculus OX=10090 GN=Immt PE=2 SV=1	9	7	15	7	741	82.5	6.79	7.40981e+06	4.63445e+06	6.07952e+06
P17897	Lysozyme C-1 OS=Mus musculus OX=10090 GN=Lyz1 PE=1 SV=1	8	1	2	1	148	16.8	9.41	660352	412446	524927
Q3TFC0	RNA helicase OS=Mus musculus OX=10090 GN=Mov10 PE=2 SV=1	10	8	22	8	1004	113.5	9.01	1.46724e+07	9.12691e+06	1.58868e+07
O54734	Dolichyl-diphosphooligosaccharide--protein glycosyltransferase 48 kDa subunit OS=Mus musculus OX=10090 GN=Ddost PE=1 SV=2	5	3	4	3	441	49	5.83	1.1515e+06	714769	1.11196e+06
Q3TFE8	Importin N-terminal domain-containing protein OS=Mus musculus OX=10090 GN=Kpnb1 PE=2 SV=1	4	4	4	4	875	97.1	4.78	3.60351e+06	2.23119e+06	2.17394e+06
Q3UEB3	Poly(U)-binding-splicing factor PUF60 OS=Mus musculus OX=10090 GN=Puf60 PE=1 SV=2	3	2	3	2	564	60.2	5.29	504036	310797	271176
P60122	RuvB-like 1 OS=Mus musculus OX=10090 GN=Ruvbl1 PE=1 SV=1	2	1	1	1	456	50.2	6.42	415457	255705	253610
Q60668	Heterogeneous nuclear ribonucleoprotein D0 OS=Mus musculus OX=10090 GN=Hnrnpd PE=1 SV=2	16	5	9	3	355	38.3	7.81	4.92704e+06	3.03e+06	4.46887e+06
Q3UXC2	RNA helicase OS=Mus musculus OX=10090 GN=Eif4a1 PE=2 SV=1	52	17	37	16	406	46.2	5.48	5.45055e+07	3.3441e+07	3.76752e+07
Q9CPN8	Insulin-like growth factor 2 mRNA-binding protein 3 OS=Mus musculus OX=10090 GN=Igf2bp3 PE=1 SV=1	33	18	45	15	579	63.5	8.87	8.85296e+07	5.41668e+07	4.45595e+07
Q64337	Sequestosome-1 OS=Mus musculus OX=10090 GN=Sqstm1 PE=1 SV=1	8	2	4	2	442	48.1	5.21	1.74453e+06	1.06613e+06	187731
Q9DBN5	Lon protease homolog 2, peroxisomal OS=Mus musculus OX=10090 GN=Lonp2 PE=1 SV=1	1	1	1	1	852	94.5	7.23	808582	489433	627934
Q5SF07	Insulin-like growth factor 2 mRNA-binding protein 2 OS=Mus musculus OX=10090 GN=Igf2bp2 PE=1 SV=1	25	12	30	10	592	65.5	8.03	2.13901e+07	1.28887e+07	2.10231e+07
Q9JKF1	Ras GTPase-activating-like protein IQGAP1 OS=Mus musculus OX=10090 GN=Iqgap1 PE=1 SV=2	7	10	16	10	1657	188.6	6.48	8.54348e+06	5.14756e+06	1.73533e+06
A0A024CCR5	Survival motor neuron protein isoform f (Fragment) OS=Mus musculus OX=10090 GN=SMN2 PE=2 SV=1	8	1	2	1	130	14.2	4.6	1270221	761400
P52479	Ubiquitin carboxyl-terminal hydrolase 10 OS=Mus musculus OX=10090 GN=Usp10 PE=1 SV=3	14	9	19	9	792	87	5.17	3.73098e+07	2.23418e+07	3.01301e+07
B2RR83	3'-5' RNA helicase YTHDC2 OS=Mus musculus OX=10090 GN=Ythdc2 PE=1 SV=1	5	7	10	7	1445	161	8.51	2.95433e+06	1.7667e+06	4.068e+06
Q99LF4	RNA-splicing ligase RtcB homolog OS=Mus musculus OX=10090 GN=Rtcb PE=1 SV=1	48	22	74	22	505	55.2	7.23	2.54706e+08	1.5231e+08	1.80293e+08
P97855	Ras GTPase-activating protein-binding protein 1 OS=Mus musculus OX=10090 GN=G3bp1 PE=1 SV=1	26	11	48	10	465	51.8	5.59	8.22139e+07	4.90944e+07	7.36002e+07
Q8QZY1	Eukaryotic translation initiation factor 3 subunit L OS=Mus musculus OX=10090 GN=Eif3l PE=1 SV=1	9	6	11	6	564	66.6	6.44	5.40708e+06	3.21628e+06	3.96396e+06
P10126	Elongation factor 1-alpha 1 OS=Mus musculus OX=10090 GN=Eef1a1 PE=1 SV=3	33	12	38	3	462	50.1	9.01	1.62423e+08	9.61377e+07	5.9572e+07
Q3TA75	Uncharacterized protein (Fragment) OS=Mus musculus OX=10090 GN=Fxr2 PE=2 SV=1	25	14	40	1	655	70.5	6.9	2016057	1.1915e+06	1.53747e+06
Q8VHK9	ATP-dependent DNA/RNA helicase DHX36 OS=Mus musculus OX=10090 GN=Dhx36 PE=1 SV=2	7	6	13	5	1001	113.8	8.29	5.84552e+06	3.44974e+06	5.07783e+06
Q9Z315	U4/U6.U5 tri-snRNP-associated protein 1 OS=Mus musculus OX=10090 GN=Sart1 PE=1 SV=1	2	2	2	2	806	90.8	5.82	643348	379131	59936.6
P97379	Ras GTPase-activating protein-binding protein 2 OS=Mus musculus OX=10090 GN=G3bp2 PE=1 SV=2	29	9	35	8	482	54.1	5.62	6.09201e+07	3.57588e+07	5.21951e+07
Q8VI93	2'-5'-oligoadenylate synthase 3 OS=Mus musculus OX=10090 GN=Oas3 PE=1 SV=1	1	2	2	2	1138	126.3	8.72	719722	421830	751039
Q9CPN9	RIKEN cDNA 2210010C04 gene OS=Mus musculus OX=10090 GN=2210010C04Rik PE=1 SV=1	5	1	3	1	247	26.4	7.93	69083368	4.03193e+07
Q8CFK5	Lysine--tRNA ligase OS=Mus musculus OX=10090 GN=Kars PE=2 SV=1	1	1	2	1	622	71	6.43	687978	400283	182677
Q8BT90	40S ribosomal protein S17 (Fragment) OS=Mus musculus OX=10090 GN=Rps17 PE=2 SV=1	15	2	4	2	141	16.1	9.94	1.90316e+06	1.10383e+06	5.20875e+06
Q3UHT6	3-hydroxyacyl-[acyl-carrier-protein] dehydratase OS=Mus musculus OX=10090 GN=Fasn PE=2 SV=1	3	7	10	2	2504	272.2	6.58	5.90213e+06	3.4109e+06	1.95313e+06
Q80U89	MKIAA0034 protein (Fragment) OS=Mus musculus OX=10090 GN=mKIAA0034 PE=3 SV=2	21	29	49	29	1684	192.4	5.6	4.47441e+07	2.57527e+07	1.24813e+07
Q9CT23	PCI domain-containing protein (Fragment) OS=Mus musculus OX=10090 GN=Eif3e PE=2 SV=1	4	2	4	2	422	49.5	6.02	1.83496e+06	1.05206e+06	1.14849e+06
Q8R1B4	Eukaryotic translation initiation factor 3 subunit C OS=Mus musculus OX=10090 GN=Eif3c PE=1 SV=1	5	5	10	5	911	105.5	5.78	4.58552e+06	2.62827e+06	4.00177e+06
E9Q9E1	Eukaryotic translation initiation factor 4 gamma 1 OS=Mus musculus OX=10090 GN=Eif4g1 PE=1 SV=1	17	26	70	1	1593	175.2	5.38	9.89558e+07	5.66526e+07	1.08834e+08
Q3U292	H15 domain-containing protein OS=Mus musculus OX=10090 GN=H1f3 PE=2 SV=1	17	4	9	4	221	22.1	11.03	2.08874e+07	1.19001e+07	2.95432e+07
F8VPM7	ELKS/Rab6-interacting/CAST family member 1 OS=Mus musculus OX=10090 GN=Erc1 PE=1 SV=1	3	3	6	3	1120	128.3	5.91	2.60714e+06	1.48489e+06	1.52e+06
Q06194	Coagulation factor VIII OS=Mus musculus OX=10090 GN=F8 PE=2 SV=2	1	1	1	1	2319	266	7.34	1.01718e+06	577929	493627
Q78PY7	Staphylococcal nuclease domain-containing protein 1 OS=Mus musculus OX=10090 GN=Snd1 PE=1 SV=1	4	4	5	4	910	102	7.43	4.41423e+06	2.50051e+06
G3UYE5	Polyadenylate-binding protein-interacting protein 1 OS=Mus musculus OX=10090 GN=Paip1 PE=1 SV=1	5	2	5	2	410	47.2	5.22	2.13714e+06	1.20995e+06	1.76152e+06
Q9DBR1	5'-3' exoribonuclease 2 OS=Mus musculus OX=10090 GN=Xrn2 PE=1 SV=1	6	6	9	6	951	108.6	7.59	5.69799e+06	3.20586e+06	5.70207e+06
Q3UYH9	Alpha-1,4 glucan phosphorylase OS=Mus musculus OX=10090 GN=Pygb PE=2 SV=1	9	6	9	6	843	96.7	6.73	8.02668e+06	4.4744e+06	1.66359e+06
O88569	Heterogeneous nuclear ribonucleoproteins A2/B1 OS=Mus musculus OX=10090 GN=Hnrnpa2b1 PE=1 SV=2	26	9	23	7	353	37.4	8.95	1.94207e+07	1.08196e+07	1.49775e+07
Q3UBU0	HATPase_c domain-containing protein OS=Mus musculus OX=10090 GN=Hsp90b1 PE=2 SV=1	13	9	15	8	802	92.4	4.82	8.69975e+06	4.83026e+06	1.41932e+06
Q91VR5	ATP-dependent RNA helicase DDX1 OS=Mus musculus OX=10090 GN=Ddx1 PE=1 SV=1	45	30	89	30	740	82.4	7.21	4.92352e+08	2.72486e+08	4.38569e+08
Q3TE63	Peptidyl-prolyl cis-trans isomerase OS=Mus musculus OX=10090 GN=Ppia PE=2 SV=1	5	1	2	1	164	17.9	7.9	378034	208523	155435
E9PZJ8	Activating signal cointegrator 1 complex subunit 3 OS=Mus musculus OX=10090 GN=Ascc3 PE=1 SV=1	2	4	6	4	2198	250.4	7.02	2.45001e+06	1.35115e+06	2.84471e+06
Q03265	ATP synthase subunit alpha, mitochondrial OS=Mus musculus OX=10090 GN=Atp5f1a PE=1 SV=1	22	12	17	12	553	59.7	9.19	1.84722e+07	1.0187e+07	6.03128e+06
Q6ZQ38	Cullin-associated NEDD8-dissociated protein 1 OS=Mus musculus OX=10090 GN=Cand1 PE=1 SV=2	3	3	4	3	1230	136.2	5.78	1.07437e+06	591472	370187
Q8BXX7	C-1-tetrahydrofolate synthase, cytoplasmic OS=Mus musculus OX=10090 GN=Mthfd1 PE=2 SV=1	5	4	9	4	725	78.1	8.18	2.76207e+06	1.52011e+06	1.51616e+06
A2AJ72	Far upstream element (FUSE)-binding protein 3 OS=Mus musculus OX=10090 GN=Fubp3 PE=1 SV=1	16	8	14	7	569	61.4	8.28	1.25232e+07	6.85299e+06	6.60898e+06
P07901	Heat shock protein HSP 90-alpha OS=Mus musculus OX=10090 GN=Hsp90aa1 PE=1 SV=4	29	18	52	10	733	84.7	5.01	3.64124e+07	1.98915e+07	6.83182e+06
Q9D0R8	Protein LSM12 homolog OS=Mus musculus OX=10090 GN=Lsm12 PE=1 SV=1	14	2	2	2	195	21.7	7.74	1.46467e+06	799960	514532
Q3U6P5	RRM domain-containing protein OS=Mus musculus OX=10090 GN=Hnrnpc PE=2 SV=1	10	3	4	3	334	36.9	7.36	4792874	2.61152e+06	2.97475e+06
Q8BTV2	Cleavage and polyadenylation specificity factor subunit 7 OS=Mus musculus OX=10090 GN=Cpsf7 PE=1 SV=2	16	7	15	7	471	52	8	1.34378e+07	7.30018e+06	9.063e+06
Q8C2Q7	Heterogeneous nuclear ribonucleoprotein H OS=Mus musculus OX=10090 GN=Hnrnph1 PE=1 SV=1	32	10	26	8	472	51.2	6.8	5.14169e+07	2.79281e+07	2.27846e+07
Q5SWR1	AP complex subunit beta OS=Mus musculus OX=10090 GN=Ap2b1 PE=2 SV=1	13	12	22	12	951	105.7	5.34	9.27075e+06	5.02353e+06	9.91819e+06
P26369	Splicing factor U2AF 65 kDa subunit OS=Mus musculus OX=10090 GN=U2af2 PE=1 SV=3	9	3	7	3	475	53.5	9.09	5880900	3.17634e+06	3.52218e+06
A0A3B2WBH9	Tight junction protein ZO-2 OS=Mus musculus OX=10090 GN=Tjp2 PE=1 SV=1	1	2	2	2	1165	131	6.79	932356	503518	1.56035e+06
O70194	Eukaryotic translation initiation factor 3 subunit D OS=Mus musculus OX=10090 GN=Eif3d PE=1 SV=2	6	3	6	3	548	63.9	6.05	2.57666e+06	1.38741e+06	877213
R4H4V1	N-terminal kinase-like protein OS=Mus musculus OX=10090 GN=Scyl1 PE=1 SV=1	2	2	3	2	749	82.4	6.25	2.45979e+06	1.32184e+06	2.4318e+06
Q9D051	Pyruvate dehydrogenase E1 component subunit beta, mitochondrial OS=Mus musculus OX=10090 GN=Pdhb PE=1 SV=1	2	1	2	1	359	38.9	6.87	325355	173683	130439
Q99ME2	WD repeat-containing protein 6 OS=Mus musculus OX=10090 GN=Wdr6 PE=1 SV=1	1	1	1	1	1125	121.8	6.98	296566	158091	172388
Q9CQE8	RNA transcription, translation and transport factor protein OS=Mus musculus OX=10090 GN=RTRAF PE=1 SV=1	36	8	18	8	244	28.1	6.89	4.45415e+07	2.37378e+07	2.37034e+07
Q3TIF8	40S ribosomal protein S24 OS=Mus musculus OX=10090 GN=Rps24 PE=2 SV=1	8	1	1	1	133	15.4	10.71	292679	155862	692685
P63038	60 kDa heat shock protein, mitochondrial OS=Mus musculus OX=10090 GN=Hspd1 PE=1 SV=1	19	9	17	9	573	60.9	6.18	1.85491e+07	9.8543e+06	6.75065e+06
Q3UK30	Uncharacterized protein OS=Mus musculus OX=10090 PE=2 SV=1	13	5	14	3	518	52.6	9.42	2.27826e+07	1.20034e+07	3.21257e+07
Q3TC46	Protein PAT1 homolog 1 OS=Mus musculus OX=10090 GN=Patl1 PE=1 SV=2	4	4	7	4	770	86.7	6.37	4065216	2.13852e+06	4.12921e+06
Q80ZM5	H1 histone family, member X OS=Mus musculus OX=10090 GN=H1f10 PE=1 SV=1	5	1	1	1	188	20.1	11.22	406919	213842	1.78789e+06
D3Z712	40S ribosomal protein S15a (Fragment) OS=Mus musculus OX=10090 GN=Rps15a PE=1 SV=2	12	1	2	1	78	8.8	10.43	1.11413e+06	585458	1.97915e+06
A2AGT5	Cytoskeleton-associated protein 5 OS=Mus musculus OX=10090 GN=Ckap5 PE=1 SV=1	4	6	10	6	2032	225.5	7.96	3.28054e+06	1.72147e+06	2.00248e+06
A0A4E9FT70	IgG3 (Fragment) OS=Mus musculus OX=10090 GN=IGHG3 PE=4 SV=1	5	2	10	2	376	41.2	7.9	1.64924e+09	8.63754e+08	1.11629e+09
Q810K5	Y box protein 1 OS=Mus musculus OX=10090 GN=Ybx1 PE=2 SV=1	42	9	31	7	322	35.7	9.88	3.98362e+07	2.06667e+07	5.10586e+07
P48036	Annexin A5 OS=Mus musculus OX=10090 GN=Anxa5 PE=1 SV=1	6	2	3	2	319	35.7	4.96	1.25257e+06	646666	372989
Q60865	Caprin-1 OS=Mus musculus OX=10090 GN=Caprin1 PE=1 SV=2	15	12	34	12	707	78.1	5.25	2.24344e+08	1.15503e+08	1.58998e+08
P60335	Poly(rC)-binding protein 1 OS=Mus musculus OX=10090 GN=Pcbp1 PE=1 SV=1	20	5	7	4	356	37.5	7.09	6.29174e+06	3.23803e+06	2.20483e+06
Q9CW03	Structural maintenance of chromosomes protein 3 OS=Mus musculus OX=10090 GN=Smc3 PE=1 SV=2	5	6	11	6	1217	141.5	7.18	4.05392e+06	2.07731e+06	3.22582e+06
B7ZP20	Ankyrin repeat and FYVE domain containing 1 OS=Mus musculus OX=10090 GN=Ankfy1 PE=2 SV=1	1	1	1	1	1169	128.6	5.91	330302	168981	311630
F6VQH5	Heterogeneous nuclear ribonucleoprotein D-like (Fragment) OS=Mus musculus OX=10090 GN=Hnrnpdl PE=1 SV=1	18	5	9	3	323	35.6	7.8	3.94185e+06	2.01611e+06	3.09263e+06
Q9R0I7	YLP motif-containing protein 1 OS=Mus musculus OX=10090 GN=Ylpm1 PE=2 SV=2	1	2	3	2	1386	155	6.65	1.2737e+06	642113	924282
F8VQ29	IQ motif-containing GTPase-activating protein 3 OS=Mus musculus OX=10090 GN=Iqgap3 PE=1 SV=1	0	1	1	1	1632	185.2	7.52	2.52787e+06	1.27157e+06	1.1065e+06
Q3TJ07	Uncharacterized protein (Fragment) OS=Mus musculus OX=10090 GN=Stau1 PE=2 SV=1	11	5	6	5	577	63.4	9.74	7699936	3.78192e+06	4.80977e+06
Q64727	Vinculin OS=Mus musculus OX=10090 GN=Vcl PE=1 SV=4	13	12	12	12	1066	116.6	6	9.14071e+06	4.46396e+06	1.93259e+06
P62900	60S ribosomal protein L31 OS=Mus musculus OX=10090 GN=Rpl31 PE=1 SV=1	18	2	4	2	125	14.5	10.54	2.66672e+06	1.29789e+06	5.83663e+06
Q9R0L7	A-kinase anchor protein 8-like OS=Mus musculus OX=10090 GN=Akap8l PE=1 SV=1	5	3	6	3	642	71.4	5.05	1.74418e+06	847823	1.2746e+06
Q9D8N0	Elongation factor 1-gamma OS=Mus musculus OX=10090 GN=Eef1g PE=1 SV=3	14	7	11	7	437	50	6.74	1.2588e+07	6.0808e+06	2.31708e+06
Q7TQH0	Ataxin-2-like protein OS=Mus musculus OX=10090 GN=Atxn2l PE=1 SV=1	19	20	68	19	1049	110.6	8.85	2.31398e+08	1.11517e+08	1.64659e+08
A0A0R4J0J8	Cytospin-A OS=Mus musculus OX=10090 GN=Specc1l PE=1 SV=1	12	12	23	12	1135	126.5	5.94	1.11597e+07	5.34561e+06	7.02045e+06
Q9Z321	DNA topoisomerase 3-beta-1 OS=Mus musculus OX=10090 GN=Top3b PE=1 SV=1	5	4	5	4	862	96.9	7.93	2.19602e+06	1.04836e+06	2.06907e+06
A0A0R4J1Q0	Enhancer of mRNA-decapping protein 4 OS=Mus musculus OX=10090 GN=Edc4 PE=1 SV=1	7	9	9	9	1390	150.6	5.68	8.01557e+08	3.80047e+08	1.14729e+07
Q64523	Histone H2A type 2-C OS=Mus musculus OX=10090 GN=H2ac20 PE=1 SV=3	18	3	6	3	129	14	10.9	2.82848e+06	1.33986e+06	6.77515e+06
Q3UFF9	ELAV-like protein OS=Mus musculus OX=10090 GN=Elavl1 PE=2 SV=1	20	6	12	6	326	36.1	8.9	1.35738e+07	6.38203e+06	7.73604e+06
Q5DTJ4	MKIAA4178 protein (Fragment) OS=Mus musculus OX=10090 GN=Prrc2a PE=2 SV=1	4	5	8	4	1796	191	9.45	2.13177e+06	997632	1.70453e+06
Q3UG11	Calumenin OS=Mus musculus OX=10090 GN=Calu PE=2 SV=1	30	8	24	1	315	37	4.63	2.76425e+06	1.2799e+06	278401
P16546	Spectrin alpha chain, non-erythrocytic 1 OS=Mus musculus OX=10090 GN=Sptan1 PE=1 SV=4	16	37	78	37	2472	284.4	5.33	6.17786e+07	2.85638e+07	3.2902e+07
Q00612	Glucose-6-phosphate 1-dehydrogenase X OS=Mus musculus OX=10090 GN=G6pdx PE=1 SV=3	15	7	15	7	515	59.2	6.49	2.42764e+07	1.11548e+07	3.86341e+06
A2VDG1	Eif2c1 protein (Fragment) OS=Mus musculus OX=10090 GN=Ago1 PE=2 SV=1	12	9	16	3	855	96.9	9.19	2.77471e+06	1.26591e+06	3.37713e+06
Q3UMB9	WASH complex subunit 4 OS=Mus musculus OX=10090 GN=Washc4 PE=1 SV=2	1	1	2	1	1173	136.3	7.37	2.96639e+06	1.34807e+06	2.67356e+06
Q8JZQ9	Eukaryotic translation initiation factor 3 subunit B OS=Mus musculus OX=10090 GN=Eif3b PE=1 SV=1	10	7	9	7	803	91.3	5.02	3.43718e+06	1.55308e+06	1.74901e+06
Q99PV0	Pre-mRNA-processing-splicing factor 8 OS=Mus musculus OX=10090 GN=Prpf8 PE=1 SV=2	2	4	4	4	2335	273.4	8.84	513318	231434	667426
A0A0B4J1E2	SNW domain-containing protein 1 OS=Mus musculus OX=10090 GN=Snw1 PE=1 SV=1	7	3	3	3	536	61.4	9.48	1.20193e+06	522618
P80315	T-complex protein 1 subunit delta OS=Mus musculus OX=10090 GN=Cct4 PE=1 SV=3	6	3	6	3	539	58	8.02	2.63058e+06	1.13273e+06	3.36943e+06
P48678	Prelamin-A/C OS=Mus musculus OX=10090 GN=Lmna PE=1 SV=2	33	23	51	23	665	74.2	6.98	9.93014e+07	4.26524e+07	2.90897e+07
E9PVC5	Eukaryotic translation initiation factor 4 gamma 1 OS=Mus musculus OX=10090 GN=Eif4g1 PE=1 SV=1	17	26	69	1	1594	175.4	5.38	2.79061e+06	1.19158e+06	3.53385e+06
Q9Z2X1	Heterogeneous nuclear ribonucleoprotein F OS=Mus musculus OX=10090 GN=Hnrnpf PE=1 SV=3	29	8	25	6	415	45.7	5.49	1.61991e+07	6.77708e+06	6.17916e+06
A0A0U1RPT5	Fructose-bisphosphate aldolase (Fragment) OS=Mus musculus OX=10090 GN=Aldoa PE=1 SV=1	24	6	8	6	209	22.6	8.27	1.98369e+07	8.17735e+06	3.92485e+06
O70475	UDP-glucose 6-dehydrogenase OS=Mus musculus OX=10090 GN=Ugdh PE=1 SV=1	17	8	13	8	493	54.8	7.56	1.29708e+07	5.24563e+06	1.6e+06
A4FUW1	4932417H02Rik protein (Fragment) OS=Mus musculus OX=10090 GN=Rptor PE=2 SV=1	1	1	1	1	1333	149.1	6.93	523881	210843
Q8VED5	Keratin, type II cytoskeletal 79 OS=Mus musculus OX=10090 GN=Krt79 PE=1 SV=2	10	8	20	2	531	57.5	7.69	5.40886e+07	2.17238e+07	8.98029e+06
P09411	Phosphoglycerate kinase 1 OS=Mus musculus OX=10090 GN=Pgk1 PE=1 SV=4	10	3	3	3	417	44.5	7.9	1.90692e+06	761415	703374
O08579	Emerin OS=Mus musculus OX=10090 GN=Emd PE=1 SV=1	7	2	8	2	259	29.4	5.01	6749929	2.6463e+06	2.90775e+06
Q8K2F8	Protein LSM14 homolog A OS=Mus musculus OX=10090 GN=Lsm14a PE=1 SV=1	8	4	8	4	462	50.5	9.52	3513895	1.37102e+06	1.15231e+06
Q9JKB3	Y-box-binding protein 3 OS=Mus musculus OX=10090 GN=Ybx3 PE=1 SV=2	9	3	15	1	361	38.8	9.69	2.36544e+06	915082	1.94941e+06
P62806	Histone H4 OS=Mus musculus OX=10090 GN=H4c1 PE=1 SV=2	43	4	11	4	103	11.4	11.36	5.01576e+06	1.93605e+06	7.33268e+06
Q5SUT0	RNA-binding protein EWS OS=Mus musculus OX=10090 GN=Ewsr1 PE=1 SV=1	16	7	25	7	618	64.9	9.38	7.42535e+07	2.84937e+07	5.34153e+07
Q5SWN2	Replication protein A subunit OS=Mus musculus OX=10090 GN=Rpa1 PE=1 SV=2	4	3	7	3	644	71.4	8.18	1.03428e+07	3.9621e+06	3.50109e+06
A8DUP0	Beta-globin OS=Mus musculus OX=10090 GN=Hbbt1 PE=3 SV=1	49	6	11	6	147	15.6	8.21	7.89237e+06	2.99026e+06	4.9732e+06
Q91VB8	Alpha globin 1 OS=Mus musculus OX=10090 GN=Hba-a1 PE=1 SV=1	42	5	9	5	142	15.1	8.22	1.30222e+07	4.91415e+06	8.91758e+06
A0A1B0GQX5	L-lactate dehydrogenase OS=Mus musculus OX=10090 GN=Ldha PE=1 SV=1	10	2	6	1	201	22.1	8.54	4.39225e+06	1.65149e+06	716318
Q8K232	Adducin 1 (Alpha) OS=Mus musculus OX=10090 GN=Add1 PE=2 SV=1	5	3	7	3	735	80.6	5.83	2.8197e+06	1.05878e+06	2.05463e+06
Q61933	Myosin heavy chain (Fragment) OS=Mus musculus OX=10090 PE=2 SV=1	25	1	1	1	40	4.7	5.81	1864820	699447	1.56663e+06
Q8BFZ9	Erlin-2 OS=Mus musculus OX=10090 GN=Erlin2 PE=1 SV=1	7	2	2	2	340	37.8	5.5	1.42926e+06	528481	671615
A0A6I8MX27	L-lactate dehydrogenase OS=Mus musculus OX=10090 GN=Ldhb PE=1 SV=1	18	6	10	5	341	37.3	6.25	1.91632e+07	7.07985e+06	1.58353e+06
Q3UUX9	Rab GDP dissociation inhibitor OS=Mus musculus OX=10090 GN=Gdi2 PE=2 SV=1	5	2	2	2	445	50.5	6.47	1.65203e+06	610025
G3UWR2	GRB10-interacting GYF protein 2 OS=Mus musculus OX=10090 GN=Gigyf2 PE=1 SV=1	6	6	10	6	1122	129.6	5.43	6.13091e+06	2.24926e+06	4.26076e+06
A0A0A6YWB0	Muscleblind-like protein 1 OS=Mus musculus OX=10090 GN=Mbnl1 PE=1 SV=1	3	1	2	1	347	37.8	8.75	1605439	588087	661414
P27773	Protein disulfide-isomerase A3 OS=Mus musculus OX=10090 GN=Pdia3 PE=1 SV=2	2	1	1	1	505	56.6	6.21	668469	244429
Q5F2E7	Nuclear fragile X mental retardation-interacting protein 2 OS=Mus musculus OX=10090 GN=Nufip2 PE=1 SV=1	18	12	34	12	692	75.6	8.7	8.24729e+07	2.98708e+07	4.70368e+07
K3W4R7	Troponin T, cardiac muscle OS=Mus musculus OX=10090 GN=Tnnt2 PE=1 SV=1	10	3	3	3	301	35.8	5.06	1.38559e+06	499558	564297
Q921R2	40S ribosomal protein S13 OS=Mus musculus OX=10090 GN=Rps13 PE=1 SV=1	31	4	6	4	140	16.1	10.71	5.91904e+06	2.12576e+06	8.50126e+06
Q9EPL8	Importin-7 OS=Mus musculus OX=10090 GN=Ipo7 PE=1 SV=2	2	2	4	2	1038	119.4	4.82	1.16483e+06	413305	817224
P62631	Elongation factor 1-alpha 2 OS=Mus musculus OX=10090 GN=Eef1a2 PE=1 SV=1	26	10	30	1	463	50.4	9.03	958970	337387
Q6DFV5	Probable helicase with zinc finger domain OS=Mus musculus OX=10090 GN=Helz PE=1 SV=2	3	7	11	7	1964	219.7	7.4	6879503	2.40998e+06	6.07575e+06
Q3UHK8	Trinucleotide repeat-containing gene 6A protein OS=Mus musculus OX=10090 GN=Tnrc6a PE=1 SV=2	5	9	17	9	1896	203	6.99	1.09589e+07	3.69496e+06	8.90161e+06
Q62036	Centrosomal protein of 131 kDa OS=Mus musculus OX=10090 GN=Cep131 PE=1 SV=2	1	1	1	1	1060	120.2	8.72	511115	172084	216927
Q8CJF9	Protein argonaute-3 OS=Mus musculus OX=10090 GN=Ago3 PE=2 SV=2	8	6	9	1	860	97.2	9.1	453951296	1.52341e+08	7.15141e+07
Q91YT8	CSC1-like protein 1 OS=Mus musculus OX=10090 GN=Tmem63a PE=1 SV=1	1	1	1	1	804	91.8	7.93	2.25812e+06	743119	319794
P70694	Estradiol 17 beta-dehydrogenase 5 OS=Mus musculus OX=10090 GN=Akr1c6 PE=1 SV=1	12	4	7	4	323	37	8.28	1.20376e+07	3.88453e+06	1.60626e+06
Q3TED3	ATP-citrate synthase OS=Mus musculus OX=10090 GN=Acly PE=2 SV=1	9	9	13	9	1091	119.5	7.55	8.97424e+06	2.85313e+06	1.81368e+06
Q3U046	WW domain-containing protein (Fragment) OS=Mus musculus OX=10090 GN=Yap1 PE=2 SV=1	6	1	3	1	244	25	8.81	2.37176e+06	747515	2.70579e+06
Q02566	Myosin-6 OS=Mus musculus OX=10090 GN=Myh6 PE=1 SV=2	24	40	77	39	1938	223.4	5.73	7.47395e+07	2.35091e+07	2.09931e+07
Q8C2S9	Major vault protein OS=Mus musculus OX=10090 GN=Mvp PE=2 SV=1	13	10	19	10	870	96.8	5.59	2.34602e+07	7.26336e+06	1.75209e+07
Q9DCD0	6-phosphogluconate dehydrogenase, decarboxylating OS=Mus musculus OX=10090 GN=Pgd PE=1 SV=3	4	2	3	2	483	53.2	7.23	3.47663e+06	1.06798e+06	323419
Q6XMP4	Alanine--tRNA ligase OS=Mus musculus OX=10090 GN=Aars PE=2 SV=1	4	3	4	3	968	106.9	5.62	3.91469e+06	1.20221e+06	964971
Q9JJY4	Probable ATP-dependent RNA helicase DDX20 OS=Mus musculus OX=10090 GN=Ddx20 PE=1 SV=2	4	3	4	3	825	91.7	6.74	1.20619e+06	367304	1.27574e+06
A0A1S6GWH5	Ubiquitin-activating enzyme E1 OS=Mus musculus OX=10090 GN=Uba1 PE=2 SV=1	3	3	3	3	1118	124.2	5.99	2.28043e+06	692108	254784
Q99KL9	Replication protein A2 OS=Mus musculus OX=10090 GN=Rpa2 PE=2 SV=1	3	1	1	1	270	29.4	5.76	1.37529e+06	416691	339738
Q61990	Poly(rC)-binding protein 2 OS=Mus musculus OX=10090 GN=Pcbp2 PE=1 SV=1	10	3	4	2	362	38.2	6.79	1.78264e+06	537840	858647
Q4FZE8	Major urinary protein 1 OS=Mus musculus OX=10090 GN=Mup22 PE=2 SV=1	24	5	5	5	181	20.8	5.02	5.09474e+06	1.52666e+06	1.98009e+06
Q8BW10	RNA-binding protein NOB1 OS=Mus musculus OX=10090 GN=Nob1 PE=1 SV=1	7	2	2	2	403	45.4	7.31	1.29363e+06	364551	708748
A2AFI3	RNA-binding motif protein, X chromosome OS=Mus musculus OX=10090 GN=Rbmx PE=1 SV=1	11	3	6	3	301	32.7	9.88	5.66638e+06	1.59324e+06	2.47288e+06
Q9QY23	Plakophilin-3 OS=Mus musculus OX=10090 GN=Pkp3 PE=1 SV=2	10	7	11	7	797	87.3	9.32	4.82879e+06	1.30762e+06	3.96387e+06
Q3U781	RRM domain-containing protein OS=Mus musculus OX=10090 GN=Srsf3 PE=2 SV=1	6	1	1	1	124	14.2	10.08	1.44378e+06	389345	1.48078e+06
P61255	60S ribosomal protein L26 OS=Mus musculus OX=10090 GN=Rpl26 PE=1 SV=1	29	6	14	6	145	17.2	10.55	2.12927e+07	5.54233e+06	2.09971e+07
Q8VHM5	Heterogeneous nuclear ribonucleoprotein R OS=Mus musculus OX=10090 GN=Hnrnpr PE=1 SV=1	28	16	35	12	632	70.8	8.13	5.76509e+07	1.40516e+07	1.44109e+07
P35700	Peroxiredoxin-1 OS=Mus musculus OX=10090 GN=Prdx1 PE=1 SV=1	10	2	3	2	199	22.2	8.12	1.62246e+06	394248	1.93962e+06
Q99KI0	Aconitate hydratase, mitochondrial OS=Mus musculus OX=10090 GN=Aco2 PE=1 SV=1	8	6	9	6	780	85.4	7.93	4.18739e+06	1.00259e+06	1.60409e+06
Q8BY76	Uncharacterized protein (Fragment) OS=Mus musculus OX=10090 GN=Ptprq PE=2 SV=1	1	1	1	1	1086	120.8	5.63	3.38189e+06	809043	954473
P84228	Histone H3.2 OS=Mus musculus OX=10090 GN=H3c2 PE=1 SV=2	34	3	4	3	136	15.4	11.27	4445437	1.05257e+06	6.04719e+06
Q3TWN8	Delta-1-pyrroline-5-carboxylate synthase OS=Mus musculus OX=10090 GN=Aldh18a1 PE=2 SV=1	36	23	57	23	795	87.2	7.68	2.74718e+08	6.35505e+07	5.72433e+07
A0A0A0MQ79	Protein PRRC2C OS=Mus musculus OX=10090 GN=Prrc2c PE=1 SV=1	4	11	20	10	2844	310.5	9.1	37220675	8.43087e+06	1.46518e+07
Q925I1	ATPase family AAA domain-containing protein 3 OS=Mus musculus OX=10090 GN=Atad3 PE=1 SV=1	11	5	9	5	591	66.7	9.29	9.17288e+06	1.95283e+06	3.10104e+06
P07310	Creatine kinase M-type OS=Mus musculus OX=10090 GN=Ckm PE=1 SV=1	2	1	1	1	381	43	7.06	1.02131e+06	206129	321551
E9Q9R9	Disks large homolog 5 OS=Mus musculus OX=10090 GN=Dlg5 PE=1 SV=1	2	3	6	3	1921	214.3	7.4	1.71895e+06	345090	1.28368e+06
P56480	ATP synthase subunit beta, mitochondrial OS=Mus musculus OX=10090 GN=Atp5f1b PE=1 SV=2	7	3	5	3	529	56.3	5.34	1.78264e+06	275194	402959
Q61768	Kinesin-1 heavy chain OS=Mus musculus OX=10090 GN=Kif5b PE=1 SV=3	5	4	6	4	963	109.5	6.44	1.81766e+06	268051
P54071	Isocitrate dehydrogenase [NADP], mitochondrial OS=Mus musculus OX=10090 GN=Idh2 PE=1 SV=3	7	3	3	2	452	50.9	8.69	2.84998e+06	415430	629611
P49025	Citron Rho-interacting kinase OS=Mus musculus OX=10090 GN=Cit PE=1 SV=3	2	4	6	4	2055	235.2	6.54	1.73197e+06	245309	865728
Q08189	Protein-glutamine gamma-glutamyltransferase E OS=Mus musculus OX=10090 GN=Tgm3 PE=1 SV=2	2	1	1	1	693	77.3	6.81	2.31667e+06	299641	167760
P11798	Calcium/calmodulin-dependent protein kinase type II subunit alpha OS=Mus musculus OX=10090 GN=Camk2a PE=1 SV=2	3	1	2	1	478	54.1	7.08	953382	89548.7	425392
X5J4T2	IgG1 heavy chain VDJ region (Fragment) OS=Mus musculus OX=10090 PE=2 SV=1	7	1	1	1	103	11.5	8.4	1.93077e+06	167923
Q8CC03	GAE domain-containing protein (Fragment) OS=Mus musculus OX=10090 GN=Ap1g1 PE=2 SV=1	3	2	2	2	695	76.7	6.14	2.54119e+06	195715	73150.9
Q8BMF4	Dihydrolipoyllysine-residue acetyltransferase component of pyruvate dehydrogenase complex, mitochondrial OS=Mus musculus OX=10090 GN=Dlat PE=1 SV=2	3	2	2	2	642	67.9	8.57	986165	67967.5
A0A0J9YTU3	Cytospin-B OS=Mus musculus OX=10090 GN=Specc1 PE=1 SV=1	3	3	4	3	1058	117	6.57	6278152	372835	533354
